# Supplementary material for: Integrated computer analysis and a self-built Chinese cohort study identified GSTM2 as one survival-relevant gene in human colon cancer potentially regulating immune microenvironment
Source: Front Oncol. 2022 Oct 3;12:881906. doi: 10.3389/fonc.2022.881906 (PMC9574330; doi:10.3389/fonc.2022.881906)
Supplement: Supplementary file 5 [file Table_1.xlsx]

## Sheet:  Patient's race
Expression of GSTM2 in COAD based on patient's race
TCGA samples	Series 1
	low	q1	median	q3	high
Normal	10.055	18.118	26.307	46.111	80.901
(n=41)
Caucasian	0.759	2.956	5.624	10.655	31.283
(n=193)
African-american	1.926	5.783	8.374	15.281	37.941
(n=55)
Asian	1.468	1.714	3.656	5.181	7.463
(n=11)

## Sheet: Patient's gender
Expression of GSTM2 in COAD based on patient's gender
TCGA samples	Series 1
	low	q1	median	q3	high
Normal	10.055	18.118	26.307	46.111	80.901
(n=41)
Male	0.54	2.946	5.181	9.418	27.147
(n=156)
Female	1.155	3.842	6.272	15.767	37.941
(n=127)

## Sheet: Patient's weight
Expression of GSTM2 in COAD based on patient's weight
TCGA samples	Series 1
	low	q1	median	q3	high
Normal	10.055	18.118	26.307	46.111	80.901
(n=41)
Normal weight	1.126	3.656	5.783	9.611	21.145
(n=70)
Extreme weight	0.759	2.766	5.274	8.375	26.401
(n=74)
Obese	1.172	4.215	9.123	22.708	45.86
(n=56)
Extreme obese	3.395	5.68	7.944	10.811	16.745
(n=10)

## Sheet: Patient's age
Expression of GSTM2 in COAD based on patient's age
TCGA samples	Series 1
	low	q1	median	q3	high
Normal	10.055	18.118	26.307	46.111	80.901
(n=41)
21 - 40 Yrs	2.622	4.652	31.057	40.05	77.565
(n=12)
41 - 60 Yrs	1.126	3.075	5.655	8.402	26.825
(n=90)
61 - 80 Yrs	0.54	3.636	6.128	12.671	31.519
(n=149)
81 - 100 Yrs	1.069	2.587	5.058	9.533	26.82
(n=32)

## Sheet: Stage
Expression of GSTM2 in COAD based on individual cancer stages
TCGA samples	Series 1
	low	q1	median	q3	high
Normal	10.055	18.118	26.307	46.111	80.901
(n=41)
Stage1	0.54	2.744	5.067	9.203	32.324
(n=45)
Stage2	0.759	3.156	5.924	12.304	31.534
(n=110)
Stage3	1.019	3.616	6.253	10.462	31.519
(n=80)
Stage4	1.866	3.956	6.56	13.264	29.246
(n=39)

## Sheet: Histological subtypes
Expression of GSTM2 in COAD based on histological subtypes
TCGA samples	Series 1
	low	q1	median	q3	high
Normal	10.055	17.214	25.705	46.023	80.901
(n=41)
Adenocarcinoma	0.54	3.063	5.777	10.513	33.4
(n=243)
Mucinous adenocarcinoma	0.759	3.616	6.253	8.32	16.875
(n=37)

## Sheet: Nodal metastasis status
Expression of GSTM2 in COAD based on nodal metastasis status
TCGA samples	Series 1
	low	q1	median	q3	high
Normal	10.055	17.214	25.705	46.023	80.901
(n=41)
N0	0.54	2.962	5.798	9.594	32.324
(n=166)
N1	1.019	3.565	5.709	11.852	33.4
(n=70)
N2	1.266	3.916	6.493	10.221	29.246
(n=47)

## Sheet: TP53 muation status
Expression of GSTM2 in COAD based on TP53 muation status
TCGA samples	Series 1
	low	q1	median	q3	high
Normal	10.055	18.118	26.307	46.111	80.901
(n=41)
TP53-Mutant	1.069	3.487	6.128	10.462	30.361
(n=160)
TP53-NonMutant	0.54	3.086	5.7	11.302	34.935
(n=122)
