# Supplementary material for: Integrated computer analysis and a self-built Chinese cohort study identified GSTM2 as one survival-relevant gene in human colon cancer potentially regulating immune microenvironment
Source: Front Oncol. 2022 Oct 3;12:881906. doi: 10.3389/fonc.2022.881906 (PMC9574330; doi:10.3389/fonc.2022.881906)
Supplement: Supplementary file 6 [file Table_2.xlsx]

## Sheet: Sheet3
Supplementary Table S2 190 experimentally confirmed transcription factors of GSTM2 from the hTFtarget database
Browse peaks	No. of datasets	TF	Tissue	No. of peaks (total/average)	No. of peaks in gene body (total/average)	No. of peaks around TSS (total/average)	The peak close to TSS	The peak with strongest signal
Details	3	SPI1	Adrenal gland	13/4	7/2	6/2	Chr1,109667768,109668374,27.8,-254,pr,dataset-3234	Chr1,109667768,109668374,27.8,-254,pr,dataset-3234
Details	2	CDK9	Blood	4/2	2/1	2/1	Chr1,109667856,109668107,6.35,-166,pr,dataset-387	Chr1,109667856,109668107,6.35,-166,pr,dataset-387
Details	37	CTCF	Blood	89/2	82/2	7/0	Chr1,109667939,109668030,3.62,-83,pr,dataset-717	Chr1,109687538,109687938,108.,1951,gb,dataset-5177
Details	2	EBF1	Blood	5/2	2/1	3/1	Chr1,109660642,109660767,3.79,-738,pr,dataset-835	Chr1,109687894,109688371,10.7,1987,gb,dataset-835
Details	2	EP300	Blood	2/1	2/1	0 / 0	Chr1,109669404,109669980,11.9,1382,gb,dataset-929	Chr1,109669404,109669980,11.9,1382,gb,dataset-929
Details	3	ERG	Blood	8/2	6/2	2 / 0	Chr1,109667956,109668229,8.24,-66,pr,dataset-986	Chr1,109667861,109668430,13.7,-161,pr,dataset-991
Details	1	FLI1	Blood	2/2	2/2	0 / 0	Chr1,109669730,109669982,3.21,1708,gb,dataset-4499	Chr1,109687619,109687998,6.96,1959,gb,dataset-4499
Details	2	GABPA	Blood	3/1	3/1	0 / 0	Chr1,109669696,109669823,4.50,1674,gb,dataset-1420	Chr1,109687588,109687791,4.60,1956,gb,dataset-1434
Details	1	HDAC1	Blood	1/1	1/1	0 / 0	Chr1,109669441,109669960,5.62,1419,gb,dataset-1587	Chr1,109669441,109669960,5.62,1419,gb,dataset-1587
Details	1	LMO2	Blood	1/1	1/1	0 / 0	Chr1,109669701,109669913,7.46,1679,gb,dataset-1936	Chr1,109669701,109669913,7.46,1679,gb,dataset-1936
Details	1	MAZ	Blood	2/2	1/1	1/1	Chr1,109667895,109668113,6.48,-127,pr,dataset-1987	Chr1,109667895,109668113,6.48,-127,pr,dataset-1987
Details	1	MYB	Blood	3/3	2/2	1/1	Chr1,109667928,109668214,6.02,-94,pr,dataset-2079	Chr1,109667928,109668214,6.02,-94,pr,dataset-2079
Details	1	PAX5	Blood	1/1	0 / 0	1/1	Chr1,109660157,109660287,4.32,-786,pr,dataset-2399	Chr1,109660157,109660287,4.32,-786,pr,dataset-2399
Details	1	PML	Blood	1/1	1/1	0 / 0	Chr1,109669743,109669988,6.46,1721,gb,dataset-2470	Chr1,109669743,109669988,6.46,1721,gb,dataset-2470
Details	8	POLR2A	Blood	19/2	12/1	7 / 0	Chr1,109668032,109668136,5.80,10,pr,dataset-2491	Chr1,109687529,109688043,28.9,1950,gb,dataset-2490
Details	1	RAD21	Blood	2/2	2/2	0 / 0	Chr1,109687626,109687780,13.3,1960,gb,dataset-2603	Chr1,109687626,109687780,13.3,1960,gb,dataset-2603
Details	1	RARA	Blood	1/1	1/1	0 / 0	Chr1,109669678,109669972,7.51,1656,gb,dataset-2640	Chr1,109669678,109669972,7.51,1656,gb,dataset-2640
Details	4	RUNX1	Blood	5/1	4/1	1 / 0	Chr1,109669483,109670018,6.68,1461,gb,dataset-2829	Chr1,109669673,109669934,11.1,1651,gb,dataset-2847
Details	1	RUNX1T1	Blood	3/3	1/1	2/2	Chr1,109669631,109669937,6.37,1609,gb,dataset-2862	Chr1,109658583,109658900,7.54,-943,pr,dataset-2862
Details	1	RUNX3	Blood	3/3	2/2	1/1	Chr1,109669558,109670039,7.01,1536,gb,dataset-2864	Chr1,109669558,109670039,7.01,1536,gb,dataset-2864
Details	1	SP1	Blood	3/3	2/2	1/1	Chr1,109667818,109668112,5.32,-204,pr,dataset-3057	Chr1,109687590,109687824,8.35,1956,gb,dataset-3057
Details	1	SPI1	Blood	3/3	2/2	1/1	Chr1,109660682,109660859,6.01,-734,pr,dataset-3316	Chr1,109687578,109687744,9.16,1955,gb,dataset-3316
Details	14	STAG1	Blood	25/1	25/1	0 / 0	Chr1,109687468,109687908,18.7,1944,gb,dataset-3372	Chr1,109687491,109688245,31.4,1946,gb,dataset-3377
Details	1	TCF12	Blood	1/1	1/1	0 / 0	Chr1,109671148,109671278,8.27,3126,gb,dataset-3525	Chr1,109671148,109671278,8.27,3126,gb,dataset-3525
Details	2	TCF3	Blood	6/3	4/2	2/1	Chr1,109669324,109670071,9.54,1302,gb,dataset-3544	Chr1,109669324,109670071,9.54,1302,gb,dataset-3544
Details	1	YY1	Blood	2/2	2/2	0 / 0	Chr1,109687587,109687951,14.9,1956,gb,dataset-3764	Chr1,109687587,109687951,14.9,1956,gb,dataset-3764
Details	1	SETDB1	Bone	2/2	2/2	0 / 0	Chr1,109703053,109703413,4.08,3503,gb,dataset-2893	Chr1,109708873,109709350,8.16,4085,gb,dataset-2893
Details	2	ZBTB17	Bone	6/3	6/3	0 / 0	Chr1,109684602,109684763,19.2,1658,gb,dataset-3780	Chr1,109703039,109703210,36.2,3501,gb,dataset-3779
Details	4	CTCF	Bone marrow	4/1	4/1	0 / 0	Chr1,109704291,109704490,24.0,3626,gb,dataset-738	Chr1,109704291,109704490,24.0,3626,gb,dataset-738
Details	1	E2F4	Bone marrow	2/2	1/1	1/1	Chr1,109667955,109668091,4.66,-67,pr,dataset-810	Chr1,109667955,109668091,4.66,-67,pr,dataset-810
Details	1	E2F6	Bone marrow	1/1	0 / 0	1/1	Chr1,109667874,109667983,4.08,-148,pr,dataset-822	Chr1,109667874,109667983,4.08,-148,pr,dataset-822
Details	1	EGR1	Bone marrow	2/2	1/1	1/1	Chr1,109667814,109668041,7.55,-208,pr,dataset-841	Chr1,109667814,109668041,7.55,-208,pr,dataset-841
Details	2	FOS	Bone marrow	4/2	3/1	1 / 0	Chr1,109667890,109668044,6.05,-132,pr,dataset-1255	Chr1,109667890,109668044,6.05,-132,pr,dataset-1255
Details	3	GATA1	Bone marrow	11/3	8/2	3/1	Chr1,109668124,109668272,5.40,102,pr,dataset-1454	Chr1,109703072,109703215,12.2,3505,gb,dataset-1444
Details	1	GTF3C2	Bone marrow	1/1	0 / 0	1/1	Chr1,109667734,109667930,9.23,-288,pr,dataset-1568	Chr1,109667734,109667930,9.23,-288,pr,dataset-1568
Details	1	IRF1	Bone marrow	2/2	1/1	1/1	Chr1,109667835,109668137,5.87,-187,pr,dataset-1762	Chr1,109667835,109668137,5.87,-187,pr,dataset-1762
Details	1	JUND	Bone marrow	2/2	1/1	1/1	Chr1,109667799,109668094,5.96,-223,pr,dataset-1828	Chr1,109667799,109668094,5.96,-223,pr,dataset-1828
Details	1	KDM5B	Bone marrow	1/1	0 / 0	1/1	Chr1,109667788,109667943,6.23,-234,pr,dataset-1869	Chr1,109667788,109667943,6.23,-234,pr,dataset-1869
Details	1	MAX	Bone marrow	2/2	1/1	1/1	Chr1,109667817,109668173,11.5,-205,pr,dataset-1968	Chr1,109667817,109668173,11.5,-205,pr,dataset-1968
Details	1	MAZ	Bone marrow	2/2	1/1	1/1	Chr1,109667780,109668140,15.2,-242,pr,dataset-1990	Chr1,109667780,109668140,15.2,-242,pr,dataset-1990
Details	1	MYC	Bone marrow	2/2	1/1	1/1	Chr1,109667876,109668224,4.03,-146,pr,dataset-2139	Chr1,109667876,109668224,4.03,-146,pr,dataset-2139
Details	1	NFYA	Bone marrow	3/3	2/2	1/1	Chr1,109667831,109668130,10.5,-191,pr,dataset-2261	Chr1,109667831,109668130,10.5,-191,pr,dataset-2261
Details	2	NFYB	Bone marrow	4/2	3/1	1 / 0	Chr1,109667787,109668125,15.7,-235,pr,dataset-2266	Chr1,109667787,109668125,15.7,-235,pr,dataset-2266
Details	1	PBX1	Bone marrow	4/4	1/1	3/3	Chr1,109667884,109668146,5.01,-138,pr,dataset-2411	Chr1,109660605,109660779,10.9,-741,pr,dataset-2411
Details	2	PHF8	Bone marrow	5/2	2/1	3/1	Chr1,109668022,109668395,9.51,0,pr,dataset-2446	Chr1,109668022,109668397,10.4,0,pr,dataset-2440
Details	1	POLR2A	Bone marrow	2/2	1/1	1/1	Chr1,109668015,109668170,6.60,-7,pr,dataset-2479	Chr1,109668015,109668170,6.60,-7,pr,dataset-2479
Details	1	POLR3A	Bone marrow	1/1	0 / 0	1/1	Chr1,109667570,109667950,7.13,-452,pr,dataset-2544	Chr1,109667570,109667950,7.13,-452,pr,dataset-2544
Details	1	RAD21	Bone marrow	1/1	1/1	0 / 0	Chr1,109704271,109704436,10.1,3624,gb,dataset-2599	Chr1,109704271,109704436,10.1,3624,gb,dataset-2599
Details	1	RUNX1	Bone marrow	3/3	2/2	1/1	Chr1,109669632,109669957,21.4,1610,gb,dataset-2852	Chr1,109660064,109660431,40.8,-795,pr,dataset-2852
Details	1	TBP	Bone marrow	2/2	1/1	1/1	Chr1,109667782,109668088,11.2,-240,pr,dataset-3518	Chr1,109667782,109668088,11.2,-240,pr,dataset-3518
Details	2	TRIM28	Bone marrow	4/2	4/2	0 / 0	Chr1,109703054,109703371,4.09,3503,gb,dataset-3670	Chr1,109708907,109709451,12.8,4088,gb,dataset-3670
Details	1	ZBTB7A	Bone marrow	5/5	3/3	2/2	Chr1,109667836,109668195,15.1,-186,pr,dataset-3796	Chr1,109667836,109668195,15.1,-186,pr,dataset-3796
Details	5	CTCF	Brain	4/ 0	4 / 0	0 / 0	Chr1,109687589,109687847,33.7,1956,gb,dataset-555	Chr1,109687589,109687847,33.7,1956,gb,dataset-555
Details	1	FOSL2	Brain	1/1	0 / 0	1/1	Chr1,109664085,109664198,4.82,-393,pr,dataset-1270	Chr1,109664085,109664198,4.82,-393,pr,dataset-1270
Details	1	MXI1	Brain	4/4	2/2	2/2	Chr1,109668205,109668380,4.80,183,pr,dataset-2070	Chr1,109667799,109668153,8.12,-223,pr,dataset-2070
Details	1	NFIC	Brain	1/1	0 / 0	1/1	Chr1,109659146,109659320,4.35,-887,pr,dataset-2242	Chr1,109659146,109659320,4.35,-887,pr,dataset-2242
Details	2	POLR2A	Brain	7/3	4/2	3/1	Chr1,109667985,109668195,12.8,-37,pr,dataset-2531	Chr1,109687509,109688056,32.4,1948,gb,dataset-2534
Details	2	RAD21	Brain	2/1	2/1	0 / 0	Chr1,109704309,109704464,9.29,3628,gb,dataset-2602	Chr1,109704309,109704464,9.29,3628,gb,dataset-2602
Details	4	SPI1	Brain	8/2	4/1	4/1	Chr1,109667791,109668220,10.5,-231,pr,dataset-3150	Chr1,109667761,109668354,17.5,-261,pr,dataset-3163
Details	1	TAF1	Brain	2/2	1/1	1/1	Chr1,109667923,109668120,4.55,-99,pr,dataset-3475	Chr1,109667923,109668120,4.55,-99,pr,dataset-3475
Details	1	USF1	Brain	2/2	1/1	1/1	Chr1,109667875,109668051,8.17,-147,pr,dataset-3710	Chr1,109667875,109668051,8.17,-147,pr,dataset-3710
Details	2	AHR	Breast	6/3	6/3	0 / 0	Chr1,109697117,109697473,15.3,2909,gb,dataset-5074	Chr1,109697884,109698332,69.7,2986,gb,dataset-5074
Details	2	AR	Breast	1/ 0	1 / 0	0 / 0	Chr1,109709118,109709357,4.94,4109,gb,dataset-109	Chr1,109709118,109709357,4.94,4109,gb,dataset-109
Details	10	BRD4	Breast	59/5	36/3	23/2	Chr1,109667543,109667983,4.46,-479,pr,dataset-4978	Chr1,109659163,109659527,21.9,-885,pr,dataset-4991
Details	14	CTCF	Breast	14/1	14/1	0 / 0	Chr1,109704263,109704597,67.7,3624,gb,dataset-4004	Chr1,109704263,109704597,67.7,3624,gb,dataset-4004
Details	4	EP300	Breast	9/2	9/2	0 / 0	Chr1,109684602,109684758,9.40,1658,gb,dataset-943	Chr1,109709057,109709187,9.87,4103,gb,dataset-943
Details	28	ESR1	Breast	51/1	45/1	6 / 0	Chr1,109667883,109668306,7.17,-139,pr,dataset-4679	Chr1,109704178,109704744,137.,3615,gb,dataset-4001
Details	2	FOS	Breast	2/1	2/1	0 / 0	Chr1,109697980,109698110,7.69,2995,gb,dataset-1250	Chr1,109697980,109698110,7.69,2995,gb,dataset-1250
Details	37	FOXA1	Breast	72/1	68/1	4 / 0	Chr1,109664844,109665061,6.50,-317,pr,dataset-1284	Chr1,109705450,109705964,105.,3742,gb,dataset-4402
Details	2	FOXM1	Breast	7/3	7/3	0 / 0	Chr1,109676634,109676817,2.86,8612,gb,dataset-1390	Chr1,109697142,109697566,7.08,2912,gb,dataset-1389
Details	5	GATA3	Breast	13/2	7/1	6/1	Chr1,109667831,109668041,11.4,-191,pr,dataset-4398	Chr1,109695043,109695393,33.3,2702,gb,dataset-4398
Details	2	GRHL2	Breast	2/1	2/1	0 / 0	Chr1,109705267,109705969,125.,3724,gb,dataset-4029	Chr1,109705267,109705969,125.,3724,gb,dataset-4029
Details	1	JUN	Breast	3/3	1/1	2/2	Chr1,109667960,109668293,4.05,-62,pr,dataset-4269	Chr1,109659011,109659714,53.7,-901,pr,dataset-4269
Details	1	KDM5B	Breast	1/1	1/1	0 / 0	Chr1,109704342,109704480,9.16,3632,gb,dataset-1879	Chr1,109704342,109704480,9.16,3632,gb,dataset-1879
Details	1	MED1	Breast	1/1	1/1	0 / 0	Chr1,109696715,109696943,4.12,2869,gb,dataset-2016	Chr1,109696715,109696943,4.12,2869,gb,dataset-2016
Details	1	NR2F2	Breast	1/1	1/1	0 / 0	Chr1,109705592,109705755,5.69,3757,gb,dataset-2308	Chr1,109705592,109705755,5.69,3757,gb,dataset-2308
Details	1	PGR	Breast	2/2	1/1	1/1	Chr1,109667769,109668018,7.22,-253,pr,dataset-2428	Chr1,109705426,109705707,7.40,3740,gb,dataset-2428
Details	3	RAD21	Breast	3/1	3/1	0 / 0	Chr1,109704223,109704507,22.2,3620,gb,dataset-2610	Chr1,109704252,109704516,47.3,3623,gb,dataset-2618
Details	1	SIN3A	Breast	1/1	1/1	0 / 0	Chr1,109705504,109705755,3.85,3748,gb,dataset-2912	Chr1,109705504,109705755,3.85,3748,gb,dataset-2912
Details	8	SPI1	Breast	28/3	20/2	8/1	Chr1,109667876,109668106,8.08,-146,pr,dataset-3097	Chr1,109667686,109668488,36.0,-336,pr,dataset-3144
Details	2	STAG1	Breast	2/1	2/1	0 / 0	Chr1,109704230,109704561,62.9,3620,gb,dataset-3356	Chr1,109704230,109704561,62.9,3620,gb,dataset-3356
Details	2	TFAP2C	Breast	1/ 0	1 / 0	0 / 0	Chr1,109687541,109687757,7.40,1951,gb,dataset-3601	Chr1,109687541,109687757,7.40,1951,gb,dataset-3601
Details	2	ESR1	Breast Cancer patient-derived xenograft	4/2	4/2	0 / 0	Chr1,109687639,109687828,19.0,1961,gb,dataset-4063	Chr1,109704261,109704804,118.,3623,gb,dataset-4063
Details	1	GRHL2	Bronchial	1/1	1/1	0 / 0	Chr1,109705480,109705617,5.31,3745,gb,dataset-1549	Chr1,109705480,109705617,5.31,3745,gb,dataset-1549
Details	1	CTCF	Cell:rhabdomyoblast	1/1	1/1	0 / 0	Chr1,109704264,109704615,24.1,3624,gb,dataset-4810	Chr1,109704264,109704615,24.1,3624,gb,dataset-4810
Details	1	CTCF	Cerebellar	1/1	1/1	0 / 0	Chr1,109687594,109687852,13.5,1957,gb,dataset-582	Chr1,109687594,109687852,13.5,1957,gb,dataset-582
Details	1	CENPA	Cervix	2/2	2/2	0 / 0	Chr1,109679454,109679744,3.48,1143,gb,dataset-447	Chr1,109697633,109698290,4.52,2961,gb,dataset-447
Details	2	CTCF	Cervix	2/1	2/1	0 / 0	Chr1,109704218,109704585,5.02,3619,gb,dataset-565	Chr1,109704299,109704477,27.8,3627,gb,dataset-736
Details	4	EP300	Cervix	12/3	6/1	6/1	Chr1,109659220,109659362,6.78,-880,pr,dataset-907	Chr1,109697097,109697571,60.7,2907,gb,dataset-4182
Details	1	FOS	Cervix	1/1	1/1	0 / 0	Chr1,109697969,109698099,8.58,2994,gb,dataset-1246	Chr1,109697969,109698099,8.58,2994,gb,dataset-1246
Details	1	JUN	Cervix	2/2	1/1	1/1	Chr1,109659192,109659394,7.97,-883,pr,dataset-1807	Chr1,109659192,109659394,7.97,-883,pr,dataset-1807
Details	1	JUND	Cervix	2/2	1/1	1/1	Chr1,109659228,109659379,5.57,-879,pr,dataset-1822	Chr1,109659228,109659379,5.57,-879,pr,dataset-1822
Details	1	RAD21	Cervix	2/2	1/1	1/1	Chr1,109659314,109659425,3.14,-870,pr,dataset-2604	Chr1,109704275,109704473,12.2,3625,gb,dataset-2604
Details	1	SMC3	Cervix	1/1	1/1	0 / 0	Chr1,109704305,109704486,6.29,3628,gb,dataset-3007	Chr1,109704305,109704486,6.29,3628,gb,dataset-3007
Details	2	CTCF	Colon	2/1	2/1	0 / 0	Chr1,109704302,109704406,7.45,3628,gb,dataset-765	Chr1,109704303,109704484,11.3,3628,gb,dataset-764
Details	1	RAD21	Colon	1/1	1/1	0 / 0	Chr1,109704285,109704501,7.48,3626,gb,dataset-2609	Chr1,109704285,109704501,7.48,3626,gb,dataset-2609
Details	1	SP1	Colon	2/2	1/1	1/1	Chr1,109667861,109668421,8.77,-161,pr,dataset-3066	Chr1,109667861,109668421,8.77,-161,pr,dataset-3066
Details	8	CTCF	Embryo	12/1	12/1	0 / 0	Chr1,109687604,109687823,6.75,1958,gb,dataset-509	Chr1,109704278,109704474,16.4,3625,gb,dataset-727
Details	1	E2F6	Embryo	2/2	2/2	0 / 0	Chr1,109687584,109687796,5.97,1956,gb,dataset-823	Chr1,109687862,109688073,9.29,1984,gb,dataset-823
Details	2	EP300	Embryo	6/3	6/3	0 / 0	Chr1,109684607,109684754,12.5,1658,gb,dataset-941	Chr1,109684607,109684754,12.5,1658,gb,dataset-941
Details	3	FOXA2	Embryo	5/1	4/1	1 / 0	Chr1,109668069,109668695,5.01,47,pr,dataset-1357	Chr1,109687794,109688049,6.74,1977,gb,dataset-1358
Details	2	FOXH1	Embryo	6/3	3/1	3/1	Chr1,109668018,109668170,6.88,-4,pr,dataset-1372	Chr1,109668015,109668171,13.7,-7,pr,dataset-1371
Details	1	POLR2A	Embryo	1/1	1/1	0 / 0	Chr1,109687543,109688048,10.6,1952,gb,dataset-2508	Chr1,109687543,109688048,10.6,1952,gb,dataset-2508
Details	1	POU5F1	Embryo	2/2	1/1	1/1	Chr1,109667838,109668025,4.86,-184,pr,dataset-2570	Chr1,109667838,109668025,4.86,-184,pr,dataset-2570
Details	2	RAD21	Embryo	4/2	4/2	0 / 0	Chr1,109687576,109687831,13.7,1955,gb,dataset-2600	Chr1,109704248,109704493,32.0,3622,gb,dataset-2606
Details	1	SIN3A	Embryo	4/4	2/2	2/2	Chr1,109667881,109668130,6.98,-141,pr,dataset-2909	Chr1,109667881,109668130,6.98,-141,pr,dataset-2909
Details	2	SP1	Embryo	4/2	2/1	2/1	Chr1,109667966,109668043,7.94,-56,pr,dataset-3067	Chr1,109667966,109668043,7.94,-56,pr,dataset-3067
Details	9	SPI1	Embryo	34/3	23/2	11/1	Chr1,109667872,109668118,5.74,-150,pr,dataset-3160	Chr1,109667735,109668237,14.1,-287,pr,dataset-3147
Details	1	SRF	Embryo	1/1	1/1	0 / 0	Chr1,109704246,109704504,8.01,3622,gb,dataset-3347	Chr1,109704246,109704504,8.01,3622,gb,dataset-3347
Details	1	TBP	Embryo	3/3	2/2	1/1	Chr1,109667859,109668044,7.31,-163,pr,dataset-3519	Chr1,109687572,109687977,17.3,1955,gb,dataset-3519
Details	2	TRIM28	Embryo	7/3	6/3	1 / 0	Chr1,109659396,109659574,3.65,-862,pr,dataset-3675	Chr1,109684450,109684897,31.5,1642,gb,dataset-3675
Details	1	USF1	Embryo	2/2	1/1	1/1	Chr1,109667838,109668086,7.45,-184,pr,dataset-3707	Chr1,109667838,109668086,7.45,-184,pr,dataset-3707
Details	1	FOXA2	Endoderm	2/2	1/1	1/1	Chr1,109668088,109668474,4.07,66,pr,dataset-1347	Chr1,109668088,109668474,4.07,66,pr,dataset-1347
Details	1	ESR1	Endometrium	1/1	1/1	0 / 0	Chr1,109705335,109705669,8.25,3731,gb,dataset-5137	Chr1,109705335,109705669,8.25,3731,gb,dataset-5137
Details	1	CTCF	Epithelium	2/2	2/2	0 / 0	Chr1,109687578,109687874,18.3,1955,gb,dataset-703	Chr1,109687578,109687874,18.3,1955,gb,dataset-703
Details	1	KLF4	Foreskin	2/2	1/1	1/1	Chr1,109667943,109668080,5.52,-79,pr,dataset-1888	Chr1,109667943,109668080,5.52,-79,pr,dataset-1888
Details	5	SPI1	Foreskin	23/4	18/3	5/1	Chr1,109667904,109668086,6.62,-118,pr,dataset-3219	Chr1,109667723,109668476,10.4,-299,pr,dataset-3131
Details	2	CTCF	Heart	2/1	2/1	0 / 0	Chr1,109687589,109687891,15.7,1956,gb,dataset-691	Chr1,109687593,109687885,17.7,1957,gb,dataset-583
Details	4	SPI1	Heart	10/2	6/1	4/1	Chr1,109667732,109668552,17.8,-290,pr,dataset-3184	Chr1,109667732,109668552,17.8,-290,pr,dataset-3184
Details	2	JUN	Human aortic endothelial cell	4/2	1 / 0	3/1	Chr1,109664082,109664211,4.88,-394,pr,dataset-5052	Chr1,109663998,109664228,25.4,-402,pr,dataset-5044
Details	1	BRD4	Human normal breast epithelial cells	2/2	1/1	1/1	Chr1,109668185,109668406,3.18,163,pr,dataset-4440	Chr1,109668185,109668406,3.18,163,pr,dataset-4440
Details	18	SPI1	Intestine	59/3	37/2	22/1	Chr1,109668179,109668331,4.95,157,pr,dataset-3256	Chr1,109667689,109668377,29.3,-333,pr,dataset-3281
Details	2	CTCF	Keratinocyte	10/5	8/4	2/1	Chr1,109667851,109668057,6.70,-171,pr,dataset-739	Chr1,109687627,109687836,17.1,1960,gb,dataset-739
Details	2	AR	Kidney	5/2	5/2	0 / 0	Chr1,109703074,109703268,5.67,3505,gb,dataset-69	Chr1,109708995,109709508,34.2,4097,gb,dataset-69
Details	1	JMJD6	Kidney	1/1	1/1	0 / 0	Chr1,109704352,109704468,5.05,3633,gb,dataset-1800	Chr1,109704352,109704468,5.05,3633,gb,dataset-1800
Details	1	MYC	Kidney	2/2	1/1	1/1	Chr1,109667756,109668148,16.2,-266,pr,dataset-2107	Chr1,109667756,109668148,16.2,-266,pr,dataset-2107
Details	12	SPI1	Kidney	50/4	26/2	24/2	Chr1,109667797,109668318,15.5,-225,pr,dataset-3229	Chr1,109667767,109668142,18.4,-255,pr,dataset-3298
Details	1	TRIM28	Kidney	2/2	2/2	0 / 0	Chr1,109703063,109703267,3.99,3504,gb,dataset-3682	Chr1,109709044,109709342,4.72,4102,gb,dataset-3682
Details	1	ZNF263	Kidney	1/1	0 / 0	1/1	Chr1,109660493,109660886,4.73,-752,pr,dataset-3833	Chr1,109660493,109660886,4.73,-752,pr,dataset-3833
Details	8	CTCF	Liver	9/1	9/1	0 / 0	Chr1,109687665,109687833,5.88,1964,gb,dataset-519	Chr1,109704286,109704489,31.9,3626,gb,dataset-575
Details	1	FOXA2	Liver	2/2	1/1	1/1	Chr1,109667918,109668359,7.07,-104,pr,dataset-5056	Chr1,109667918,109668359,7.07,-104,pr,dataset-5056
Details	2	GABPA	Liver	4/2	2/1	2/1	Chr1,109667870,109668073,5.54,-152,pr,dataset-4386	Chr1,109667803,109668163,22.4,-219,pr,dataset-4387
Details	1	MAFF	Liver	1/1	1/1	0 / 0	Chr1,109691825,109692018,8.47,2380,gb,dataset-1945	Chr1,109691825,109692018,8.47,2380,gb,dataset-1945
Details	1	MAZ	Liver	2/2	1/1	1/1	Chr1,109667796,109668107,8.21,-226,pr,dataset-1989	Chr1,109667796,109668107,8.21,-226,pr,dataset-1989
Details	2	RAD21	Liver	3/1	3/1	0 / 0	Chr1,109668554,109668669,4.69,532,gb,dataset-2601	Chr1,109704196,109704586,37.2,3617,gb,dataset-2601
Details	1	SMC3	Liver	1/1	1/1	0 / 0	Chr1,109704283,109704476,10.2,3626,gb,dataset-3009	Chr1,109704283,109704476,10.2,3626,gb,dataset-3009
Details	1	STAG1	Liver	1/1	1/1	0 / 0	Chr1,109704246,109704506,36.3,3622,gb,dataset-3354	Chr1,109704246,109704506,36.3,3622,gb,dataset-3354
Details	1	SUZ12	Liver	2/2	1/1	1/1	Chr1,109667959,109668084,5.08,-63,pr,dataset-3462	Chr1,109667959,109668084,5.08,-63,pr,dataset-3462
Details	1	TBP	Liver	2/2	1/1	1/1	Chr1,109667772,109668073,4.84,-250,pr,dataset-3516	Chr1,109667772,109668073,4.84,-250,pr,dataset-3516
Details	1	USF1	Liver	2/2	1/1	1/1	Chr1,109667863,109668083,4.31,-159,pr,dataset-3705	Chr1,109667863,109668083,4.31,-159,pr,dataset-3705
Details	1	ZBTB7A	Liver	2/2	2/2	0 / 0	Chr1,109668614,109668707,4.75,592,gb,dataset-3797	Chr1,109704372,109704526,7.54,3635,gb,dataset-3797
Details	8	CTCF	Lung	8/1	8/1	0 / 0	Chr1,109687616,109687837,11.3,1959,gb,dataset-603	Chr1,109704289,109704488,12.4,3626,gb,dataset-670
Details	1	LMNB1	Lung	7/7	5/5	2/2	Chr1,109671028,109671309,2.63,3006,gb,dataset-1931	Chr1,109676401,109676663,5.09,8379,gb,dataset-1931
Details	1	MAZ	Lung	2/2	1/1	1/1	Chr1,109667799,109668152,11.4,-223,pr,dataset-1991	Chr1,109667799,109668152,11.4,-223,pr,dataset-1991
Details	2	RAD21	Lung	2/1	2/1	0 / 0	Chr1,109704263,109704482,15.5,3624,gb,dataset-2612	Chr1,109704263,109704482,15.5,3624,gb,dataset-2612
Details	12	SPI1	Lung	34/2	20/1	14/1	Chr1,109667798,109668137,21.5,-224,pr,dataset-3254	Chr1,109667746,109668158,22.5,-276,pr,dataset-3257
Details	1	EBF1	Lymphocyte	1/1	0 / 0	1/1	Chr1,109660092,109660332,10.5,-793,pr,dataset-4470	Chr1,109660092,109660332,10.5,-793,pr,dataset-4470
Details	1	POLR2A	Lymphocyte	1/1	1/1	0 / 0	Chr1,109687829,109687946,4.85,1980,gb,dataset-2520	Chr1,109687829,109687946,4.85,1980,gb,dataset-2520
Details	1	ELF1	Mesenchymal	2/2	1/1	1/1	Chr1,109667905,109668130,5.60,-117,pr,dataset-867	Chr1,109667905,109668130,5.60,-117,pr,dataset-867
Details	1	FLI1	Mesenchymal	1/1	1/1	0 / 0	Chr1,109687567,109688120,5.27,1954,gb,dataset-1234	Chr1,109687567,109688120,5.27,1954,gb,dataset-1234
Details	46	SPI1	Muscle	130/2	78/1	52/1	Chr1,109667816,109668163,13.1,-206,pr,dataset-3235	Chr1,109667726,109668461,36.3,-296,pr,dataset-3263
Details	1	MYOD1	Myotube	2/2	1/1	1/1	Chr1,109658752,109658859,5.17,-927,pr,dataset-2176	Chr1,109687842,109688084,9.63,1982,gb,dataset-2176
Details	1	BRD4	Nervous system	1/1	0 / 0	1/1	Chr1,109661446,109661610,5.60,-657,pr,dataset-293	Chr1,109661446,109661610,5.60,-657,pr,dataset-293
Details	1	KDM4C	Oesophagus	1/1	1/1	0 / 0	Chr1,109669328,109669522,4.15,1306,gb,dataset-1863	Chr1,109669328,109669522,4.15,1306,gb,dataset-1863
Details	2	CTCF	Other	1/ 0	1 / 0	0 / 0	Chr1,109687539,109687989,14.0,1951,gb,dataset-609	Chr1,109687539,109687989,14.0,1951,gb,dataset-609
Details	1	DDX5	Other	8/8	7/7	1/1	Chr1,109671652,109671999,4.85,3630,gb,dataset-790	Chr1,109671652,109671999,4.85,3630,gb,dataset-790
Details	1	KLF9	Other	2/2	1/1	1/1	Chr1,109667787,109668265,18.3,-235,pr,dataset-1904	Chr1,109667787,109668265,18.3,-235,pr,dataset-1904
Details	1	POLR2A	Other	2/2	1/1	1/1	Chr1,109668046,109668171,11.0,24,pr,dataset-2503	Chr1,109668046,109668171,11.0,24,pr,dataset-2503
Details	9	SPI1	Other	31/3	21/2	10/1	Chr1,109667869,109668366,16.6,-153,pr,dataset-3091	Chr1,109687444,109688409,27.2,1942,gb,dataset-3090
Details	4	CTCF	Pancreas	7/1	7/1	0 / 0	Chr1,109669175,109669535,12.1,1153,gb,dataset-663	Chr1,109687468,109688004,25.7,1944,gb,dataset-663
Details	1	STAG1	Pancreas	2/2	2/2	0 / 0	Chr1,109687528,109688018,19.2,1950,gb,dataset-3378	Chr1,109687528,109688018,19.2,1950,gb,dataset-3378
Details	4	SPI1	Penis	18/4	11/2	7/1	Chr1,109667827,109668120,20.8,-195,pr,dataset-3265	Chr1,109667827,109668120,20.8,-195,pr,dataset-3265
Details	1	GATA1	Peripheral blood	3/3	3/3	0 / 0	Chr1,109684632,109684908,4.90,1661,gb,dataset-5111	Chr1,109703003,109703293,18.6,3498,gb,dataset-5111
Details	5	SPI1	Placenta	13/2	8/1	5/1	Chr1,109667801,109668108,6.54,-221,pr,dataset-3120	Chr1,109667757,109668194,16.4,-265,pr,dataset-3138
Details	1	MAZ	Primitive interlobular tissue	10/10	7/7	3/3	Chr1,109667949,109668427,3.18,-73,pr,dataset-4174	Chr1,109691574,109691806,12.6,2355,gb,dataset-4174
Details	4	AR	Prostate	7/1	2 / 0	5/1	Chr1,109664755,109664943,6.61,-326,pr,dataset-3877	Chr1,109709007,109709395,30.8,4098,gb,dataset-3878
Details	1	ASCL2	Prostate	1/1	1/1	0 / 0	Chr1,109705651,109705843,6.37,3762,gb,dataset-174	Chr1,109705651,109705843,6.37,3762,gb,dataset-174
Details	3	CTCF	Prostate	4/1	4/1	0 / 0	Chr1,109687611,109687840,13.6,1958,gb,dataset-527	Chr1,109687615,109687869,18.8,1959,gb,dataset-712
Details	15	FOXA1	Prostate	20/1	17/1	3 / 0	Chr1,109664783,109664977,13.7,-323,pr,dataset-4825	Chr1,109705517,109705804,120.,3749,gb,dataset-4820
Details	1	FOXP1	Prostate	1/1	1/1	0 / 0	Chr1,109705441,109705922,4.84,3741,gb,dataset-1401	Chr1,109705441,109705922,4.84,3741,gb,dataset-1401
Details	2	NR3C1	Prostate	2/1	2/1	0 / 0	Chr1,109705582,109705724,6.45,3756,gb,dataset-2339	Chr1,109705582,109705724,6.45,3756,gb,dataset-2339
Details	1	RUNX2	Prostate	1/1	1/1	0 / 0	Chr1,109705365,109705953,14.6,3734,gb,dataset-2863	Chr1,109705365,109705953,14.6,3734,gb,dataset-2863
Details	1	GATA4	Purified cardiomyocyte G296S mutants	5/5	0 / 0	5/5	Chr1,109663719,109664015,3.87,-430,pr,dataset-4902	Chr1,109658142,109659345,5.69,-988,pr,dataset-4902
Details	1	CTCF	Renal cortex	2/2	2/2	0 / 0	Chr1,109687606,109687859,17.5,1958,gb,dataset-711	Chr1,109687606,109687859,17.5,1958,gb,dataset-711
Details	1	EP300	Renal cortex	5/5	1/1	4/4	Chr1,109668120,109668665,8.39,98,pr,dataset-3895	Chr1,109660313,109660863,10.7,-770,pr,dataset-3895
Details	8	SPI1	Renal cortex	31/3	14/1	17/2	Chr1,109667761,109668140,11.5,-261,pr,dataset-3231	Chr1,109667695,109668318,18.1,-327,pr,dataset-3183
Details	11	SPI1	Renal pelvis	43/3	22/2	21/1	Chr1,109667831,109668128,15.1,-191,pr,dataset-3227	Chr1,109667694,109668255,18.3,-328,pr,dataset-3209
Details	3	BRD4	Retina	13/4	7/2	6/2	Chr1,109667983,109668704,22.9,-39,pr,dataset-4931	Chr1,109687525,109688260,25.6,1950,gb,dataset-4932
Details	1	CTCF	Retina	6/6	5/5	1/1	Chr1,109669651,109670036,3.54,1629,gb,dataset-4937	Chr1,109705513,109705847,5.48,3749,gb,dataset-4937
Details	18	SPI1	Skin	59/3	35/1	24/1	Chr1,109667755,109668222,18.7,-267,pr,dataset-3192	Chr1,109667755,109668222,18.7,-267,pr,dataset-3192
Details	4	SPI1	Spinal cord	10/2	6/1	4/1	Chr1,109667778,109668302,8.57,-244,pr,dataset-3125	Chr1,109667724,109668388,22.1,-298,pr,dataset-3172
Details	1	GATA4	Stomach	2/2	1/1	1/1	Chr1,109673882,109674158,10.0,5860,gb,dataset-1497	Chr1,109658971,109659591,19.2,-905,pr,dataset-1497
Details	1	GATA6	Stomach	3/3	2/2	1/1	Chr1,109673941,109674069,6.67,5919,gb,dataset-1520	Chr1,109659216,109659431,8.97,-880,pr,dataset-1520
Details	9	SPI1	Stomach	28/3	17/1	11/1	Chr1,109668213,109668391,4.87,191,pr,dataset-3277	Chr1,109667707,109668256,23.9,-315,pr,dataset-3148
Details	1	SPI1	Testes	3/3	2/2	1/1	Chr1,109667732,109668253,13.5,-290,pr,dataset-3153	Chr1,109667732,109668253,13.5,-290,pr,dataset-3153
Details	3	SPI1	Umbilical cord blood	11/3	8/2	3/1	Chr1,109667761,109668442,10.2,-261,pr,dataset-3247	Chr1,109667761,109668442,10.2,-261,pr,dataset-3247
Details	1	FOXA2	Unknown	2/2	1/1	1/1	Chr1,109664782,109664986,9.61,-324,pr,dataset-5057	Chr1,109697919,109698157,17.3,2989,gb,dataset-5057
Details	1	CTCF	Uterus	1/1	1/1	0 / 0	Chr1,109704321,109704435,6.89,3629,gb,dataset-600	Chr1,109704321,109704435,6.89,3629,gb,dataset-600
Details	1	RAD21	Uterus	1/1	1/1	0 / 0	Chr1,109704296,109704476,10.7,3627,gb,dataset-2611	Chr1,109704296,109704476,10.7,3627,gb,dataset-2611
Details	1	CTCF	Vein	1/1	1/1	0 / 0	Chr1,109704309,109704465,9.08,3628,gb,dataset-692	Chr1,109704309,109704465,9.08,3628,gb,dataset-692
