# Supplementary material for: Integrated computer analysis and a self-built Chinese cohort study identified GSTM2 as one survival-relevant gene in human colon cancer potentially regulating immune microenvironment
Source: Front Oncol. 2022 Oct 3;12:881906. doi: 10.3389/fonc.2022.881906 (PMC9574330; doi:10.3389/fonc.2022.881906)
Supplement: Supplementary file 7 [file Table_3.xls]

## Sheet: sheet
Supplementary Table S3 5538 co-expressing mRNAs of GSTM2 from the linkedomics database
Query	Statistic	P-value	FDR (BH)	Event_SD	Event_TD
A1BG	0.261615	0.0127474	0.0898158	36	88
A1CF	-0.154998	0.144644	0.374316	36	35
A2M	0.29245	0.00515689	0.0498555	36	90
AAAS	-0.251774	0.0166726	0.107364	36	75
AACS	-0.0801038	0.452944	0.693121	36	51
AAGAB	-0.153747	0.147953	0.378394	36	37
AAK1	0.103039	0.333834	0.588968	36	46
AAMDC	0.000620458	0.995369	0.998796	36	47
AAMP	-0.209857	0.0471204	0.197841	36	33
AAR2	-0.0324816	0.761189	0.888826	36	9
AARD	-0.0973448	0.361371	0.611642	36	7
AARS	0.164627	0.121009	0.334738	36	90
AARS2	0.0522718	0.624631	0.810309	36	73
AARSD1	0.108996	0.306485	0.562718	36	20
AASDHPPT	0.0472683	0.658195	0.831073	36	61
AATF	-0.227724	0.0308792	0.15531	36	72
ABAT	0.0950095	0.37306	0.622853	36	61
ABCB1	0.122058	0.251776	0.510372	36	37
ABCB10	-0.169352	0.110554	0.31772	36	30
ABCB6	0.0396243	0.710786	0.861429	36	9
ABCB7	-0.0332229	0.755907	0.885784	36	71
ABCB8	-0.139998	0.188154	0.434346	36	9
ABCC1	-0.0576194	0.589588	0.788165	36	43
ABCC10	0.0579518	0.587439	0.786801	36	4
ABCC3	0.124859	0.240977	0.497394	36	54
ABCC4	-0.0302575	0.7771	0.899061	36	12
ABCD1	0.0157653	0.882752	0.950366	36	42
ABCD3	0.0186017	0.86185	0.939872	36	89
ABCE1	0.0403456	0.705761	0.858493	36	90
ABCF1	0.00967736	0.927869	0.970818	36	90
ABCF2	-0.131523	0.216579	0.473013	36	49
ABCF3	-0.021476	0.840765	0.93101	36	85
ABHD10	0.0673046	0.5285	0.749993	36	89
ABHD11	-0.00689779	0.948553	0.979868	36	89
ABHD12	0.103559	0.331386	0.587833	36	76
ABHD14B	0.370343	0.000327006	0.00718635	36	89
ABHD16A	0.174255	0.100462	0.301679	36	86
ABHD6	0.0642487	0.547428	0.764604	36	6
ABI1	0.131588	0.216352	0.472833	36	89
ABI3BP	0.49209	8.3949e-07	6.36862e-05	36	11
ABLIM1	-0.0263179	0.805507	0.916122	36	54
ABR	0.0120699	0.910103	0.960578	36	73
ABRACL	0.172287	0.104424	0.308591	36	89
ACAA1	0.221315	0.0360556	0.169217	36	90
ACAA2	0.21174	0.0451301	0.193361	36	90
ACACA	-0.18312	0.0840622	0.271837	36	66
ACAD10	0.098017	0.358049	0.608618	36	54
ACAD8	0.201517	0.0568295	0.219013	36	63
ACAD9	0.00537321	0.959913	0.982806	36	90
ACADM	0.238095	0.0238341	0.132125	36	89
ACADS	0.285406	0.00639681	0.0565	36	80
ACADSB	0.081241	0.446534	0.68711	36	87
ACADVL	0.240633	0.0223357	0.126828	36	90
ACAN	0.0147328	0.890381	0.953574	36	7
ACAP2	0.149678	0.15911	0.393427	36	62
ACAT1	0.250273	0.0173549	0.109342	36	90
ACAT2	0.0649145	0.543276	0.761522	36	50
ACBD3	0.0805145	0.450623	0.690906	36	89
ACBD5	0.0770534	0.470388	0.70562	36	43
ACE	-0.0431128	0.6866	0.848259	36	40
ACE2	-0.152125	0.152329	0.383447	36	20
ACIN1	0.210866	0.0460451	0.195597	36	90
ACLY	0.159086	0.134216	0.35787	36	90
ACO1	0.34396	0.000902202	0.0149593	36	90
ACO2	0.25044	0.0172777	0.109104	36	90
ACOT1	0.447352	9.84612e-06	0.000443315	36	89
ACOT11	0.0490668	0.646048	0.824381	36	67
ACOT13	0.156651	0.140357	0.368125	36	89
ACOT7	-0.025797	0.809283	0.917379	36	90
ACOT8	-0.155184	0.144155	0.373585	36	66
ACOT9	0.179594	0.0903097	0.283042	36	88
ACOX1	-0.0549038	0.607273	0.798876	36	82
ACOX2	0.243197	0.0209042	0.122118	36	36
ACOX3	0.0191899	0.857527	0.938372	36	45
ACP1	0.0754295	0.47982	0.714121	36	90
ACP2	0.0615421	0.564463	0.776066	36	60
ACP5	0.0533785	0.617307	0.805904	36	32
ACP6	-0.0352145	0.741773	0.87793	36	26
ACSF2	0.13867	0.19242	0.439794	36	67
ACSF3	0.0732405	0.492694	0.725358	36	88
ACSL1	0.00343509	0.974366	0.989373	36	86
ACSL3	0.0631678	0.554201	0.769819	36	90
ACSL4	-0.0276928	0.795563	0.911048	36	84
ACSL5	-0.05734	0.591397	0.788956	36	87
ACSM3	0.0902178	0.397751	0.644266	36	35
ACSS1	-0.0376342	0.724716	0.868154	36	85
ACSS2	-0.00223161	0.983345	0.992558	36	83
ACSS3	-0.0244213	0.819276	0.92256	36	7
ACTA2	0.411748	5.53142e-05	0.00176052	36	90
ACTB	0.427645	2.62147e-05	0.000974342	36	90
ACTBL2	-0.0128112	0.904607	0.959241	36	85
ACTG2	0.338527	0.00110013	0.0172593	36	21
ACTL6A	0.0690058	0.518107	0.742925	36	90
ACTN1	0.44105	1.35567e-05	0.000577787	36	90
ACTN4	0.132378	0.213582	0.468873	36	90
ACTR10	0.0667898	0.531665	0.752391	36	46
ACTR1A	0.242157	0.0214749	0.124532	36	90
ACTR1B	0.261141	0.0129162	0.0905184	36	88
ACTR2	0.350161	0.000716302	0.0126005	36	90
ACTR3	0.335724	0.00121701	0.0186182	36	90
ACY1	0.231143	0.0283841	0.147115	36	74
ACYP1	0.0630989	0.554634	0.770201	36	40
ADA	0.126265	0.235675	0.492331	36	19
ADAM10	0.203888	0.0539158	0.213272	36	87
ADAM15	-0.0736547	0.490244	0.723414	36	13
ADAM19	-0.131487	0.216708	0.473013	36	27
ADAM9	0.199798	0.0590201	0.224078	36	26
ADAMDEC1	0.19685	0.062939	0.231866	36	36
ADAR	0.0856646	0.422089	0.666152	36	90
ADCK1	-0.0199711	0.851791	0.936514	36	8
ADCK3	-0.0673979	0.527927	0.749943	36	78
ADCK4	-0.129678	0.223154	0.479157	36	10
ADCK5	-0.0713632	0.503878	0.733229	36	8
ADD1	0.240986	0.0221337	0.126498	36	90
ADD3	0.258058	0.014062	0.0962609	36	87
ADH1B	0.57891	2.27495e-09	8.39723e-07	36	56
ADH1C	0.385973	0.000171847	0.00436624	36	49
ADH5	0.477863	1.90793e-06	0.000124307	36	90
ADH6	-0.0582508	0.58551	0.785809	36	7
ADI1	0.0184052	0.863296	0.940388	36	31
ADIRF	0.00413899	0.969116	0.987006	36	15
ADK	0.0640974	0.548374	0.765539	36	89
ADNP	-0.153228	0.149343	0.380084	36	69
ADPGK	-0.0496546	0.642098	0.822212	36	37
ADPRH	0.251443	0.0168212	0.10778	36	18
ADPRHL2	0.117704	0.269213	0.529816	36	69
ADRBK1	0.0431034	0.686664	0.848259	36	64
ADRM1	0.00923617	0.931149	0.97237	36	86
ADSL	0.166928	0.115826	0.326498	36	88
ADSS	0.0388891	0.715921	0.86308	36	57
AEBP1	0.209474	0.0475344	0.19841	36	84
AFAP1	-0.0230294	0.829416	0.925697	36	15
AFAP1L2	-0.0516491	0.628769	0.813128	36	14
AFF3	-0.0701501	0.511175	0.738726	36	6
AFG3L2	0.164534	0.121222	0.334993	36	90
AFM	0.149005	0.161017	0.396668	36	53
AFTPH	-0.0770363	0.470486	0.70562	36	12
AGA	0.14131	0.184004	0.42872	36	22
AGAP1	-0.0415094	0.697679	0.855568	36	14
AGAP2	0.211276	0.0456143	0.194436	36	14
AGFG1	-0.115074	0.280134	0.540363	36	77
AGFG2	-0.065379	0.540389	0.758984	36	17
AGK	0.100175	0.34751	0.599226	36	86
AGL	0.270906	0.00980577	0.0753181	36	82
AGMAT	0.0769263	0.471122	0.7058	36	44
AGO1	0.131673	0.216053	0.472366	36	18
AGO2	0.0744249	0.485706	0.719593	36	80
AGO3	0.212475	0.0443725	0.191819	36	10
AGPAT1	0.224113	0.0337123	0.162796	36	47
AGPAT2	-0.0566836	0.595656	0.792395	36	41
AGPAT3	-0.0781537	0.464054	0.701655	36	26
AGPAT5	-0.00465804	0.965245	0.985532	36	64
AGPS	-0.0598872	0.575001	0.780358	36	87
AGR2	0.176284	0.0965039	0.293971	36	89
AGR3	0.21131	0.045578	0.194436	36	68
AGRN	0.202007	0.056217	0.217462	36	89
AGT	0.268726	0.0104368	0.078615	36	89
AHCTF1	-0.0519161	0.626993	0.812216	36	74
AHCY	-0.0464811	0.663541	0.833353	36	90
AHCYL1	0.110575	0.29949	0.55545	36	29
AHCYL2	0.249588	0.017674	0.109981	36	45
AHNAK	0.475994	2.11938e-06	0.000136478	36	90
AHNAK2	0.405359	7.39016e-05	0.00223643	36	51
AHSA1	0.19115	0.071115	0.249459	36	81
AHSG	0.308718	0.00307149	0.0361144	36	89
AIDA	0.280737	0.00735772	0.0621145	36	78
AIF1	0.279998	0.00752084	0.0632985	36	58
AIFM1	0.177195	0.0947667	0.291566	36	90
AIFM2	-0.138516	0.192919	0.440391	36	9
AIM1	-0.0537651	0.614757	0.804447	36	64
AIMP1	0.0350839	0.742697	0.87867	36	90
AIMP2	0.0774375	0.468171	0.704356	36	90
AIP	0.270914	0.00980362	0.0753181	36	85
AK1	0.220051	0.0371582	0.172636	36	90
AK2	0.1741	0.100772	0.302315	36	90
AK3	0.19972	0.0591219	0.224105	36	89
AK4	0.129386	0.224206	0.479821	36	75
AKAP1	-0.163782	0.122954	0.3382	36	56
AKAP12	0.606617	2.34223e-10	1.85304e-07	36	81
AKAP13	-0.0575616	0.589962	0.788165	36	38
AKAP2	0.120015	0.259858	0.51962	36	37
AKAP8	-0.144571	0.173988	0.41451	36	24
AKAP8L	-0.0699649	0.512294	0.739397	36	35
AKAP9	-0.0814714	0.445242	0.68668	36	51
AKR1A1	0.376292	0.000256951	0.0060042	36	90
AKR1B1	0.412346	5.38178e-05	0.00172279	36	75
AKR1B10	0.289938	0.00557219	0.0521297	36	50
AKR1C1	0.226698	0.0316632	0.156846	36	7
AKR1C3	0.134287	0.206995	0.460891	36	50
AKR1C4	-0.189681	0.073355	0.252346	36	5
AKR7A2	0.290832	0.00542102	0.0516265	36	90
AKR7A3	0.0948543	0.373844	0.623411	36	75
ALAD	0.44105	1.35567e-05	0.000577787	36	89
ALB	0.344778	0.000875386	0.0146462	36	90
ALCAM	0.0354624	0.74002	0.877002	36	49
ALDH16A1	0.230109	0.0291197	0.149597	36	90
ALDH18A1	-0.0524121	0.623701	0.809671	36	90
ALDH1A1	0.433826	1.94077e-05	0.000756899	36	90
ALDH1A2	-0.0389339	0.715608	0.86308	36	7
ALDH1A3	0.176595	0.095908	0.2928	36	20
ALDH1B1	0.190861	0.0715523	0.249707	36	90
ALDH1L1	0.131723	0.215877	0.472167	36	40
ALDH1L2	0.51184	2.52139e-07	2.48873e-05	36	52
ALDH2	0.173941	0.101086	0.302496	36	90
ALDH3A1	-0.131475	0.21675	0.473013	36	6
ALDH3A2	0.0871463	0.414076	0.659901	36	86
ALDH3B1	-0.133546	0.209534	0.463049	36	8
ALDH4A1	0.0535623	0.616094	0.804907	36	86
ALDH5A1	0.0594217	0.577982	0.781842	36	88
ALDH6A1	0.249877	0.0175387	0.109792	36	87
ALDH7A1	0.299589	0.00412262	0.0429155	36	89
ALDH9A1	0.300435	0.00401324	0.0422534	36	90
ALDOA	0.255311	0.0151559	0.100564	36	90
ALDOB	-0.0273738	0.797867	0.911424	36	61
ALDOC	0.0958072	0.369041	0.618262	36	88
ALG1	0.0667753	0.531755	0.752391	36	42
ALG11	-0.110534	0.29967	0.555598	36	27
ALG12	-0.0338627	0.751357	0.882753	36	21
ALG2	0.178444	0.0924247	0.287024	36	79
ALG3	-0.102297	0.337345	0.591229	36	39
ALG5	0.0821044	0.441702	0.684236	36	65
ALG8	-0.131203	0.21771	0.473929	36	19
ALK	0.105546	0.322141	0.577914	36	14
ALOX15	0.302587	0.00374664	0.0402801	36	27
ALOX5	0.203001	0.0549905	0.215525	36	58
ALPK1	-0.0396435	0.710652	0.861429	36	6
ALPK3	-0.0173448	0.871102	0.944276	36	42
ALYREF	0.0188062	0.860346	0.939569	36	89
AMACR	-0.0907851	0.394779	0.641094	36	58
AMBP	0.353801	0.000624174	0.0115608	36	87
AMDHD2	0.112806	0.289782	0.550157	36	11
AMOT	0.100534	0.345779	0.598079	36	9
AMPD2	0.00968063	0.927845	0.970818	36	54
AMPD3	0.303151	0.00367936	0.0398753	36	51
AMT	0.136914	0.198166	0.449036	36	24
ANAPC1	-0.115457	0.278523	0.539322	36	45
ANAPC4	0.0328808	0.758343	0.887324	36	23
ANAPC7	-0.0492109	0.645079	0.824067	36	39
ANG	0.119174	0.263239	0.523107	36	10
ANGPTL2	0.15025	0.157505	0.391326	36	21
ANK1	-0.216271	0.0406246	0.181142	36	28
ANK2	0.0338996	0.751095	0.882753	36	18
ANK3	-0.111406	0.295851	0.553031	36	66
ANKFY1	0.224107	0.0337174	0.162796	36	82
ANKHD1	-0.14371	0.176593	0.416512	36	30
ANKRD12	-0.0990488	0.352987	0.604466	36	11
ANKRD13A	0.00558906	0.958304	0.981695	36	20
ANKRD17	-0.12576	0.237569	0.49378	36	28
ANKRD22	-0.0796638	0.455438	0.693998	36	69
ANKRD28	-0.108997	0.306482	0.562718	36	70
ANKRD44	0.196396	0.0635609	0.232804	36	20
ANKS1A	0.0337883	0.751886	0.882753	36	22
ANKS4B	-0.104407	0.327419	0.583614	36	42
ANKZF1	-0.0448987	0.674336	0.839316	36	15
ANO10	0.0622695	0.55986	0.773	36	52
ANO6	-0.000204182	0.998476	0.999552	36	17
ANP32A	-0.0468901	0.660762	0.832226	36	90
ANP32B	0.162321	0.126377	0.344258	36	90
ANP32E	0.0681691	0.523205	0.746322	36	89
ANPEP	0.119816	0.260655	0.520559	36	60
ANTXR1	0.105347	0.323059	0.578998	36	4
ANXA1	0.341887	0.000973541	0.0156926	36	90
ANXA10	-0.147218	0.166155	0.405003	36	8
ANXA11	0.204312	0.0534077	0.212377	36	90
ANXA13	0.115838	0.276932	0.538449	36	75
ANXA2	0.256445	0.0146956	0.0991279	36	90
ANXA3	-0.021372	0.841527	0.931267	36	90
ANXA4	0.0365527	0.732323	0.871237	36	90
ANXA5	0.38597	0.000171874	0.00436624	36	90
ANXA6	0.460525	4.9424e-06	0.000271	36	90
ANXA7	0.232963	0.0271269	0.143602	36	90
AOC1	0.193195	0.0680888	0.243725	36	63
AOC3	0.649373	4.41365e-12	6.11069e-09	36	81
AP1B1	0.190386	0.0722728	0.251246	36	90
AP1G1	0.0233521	0.827063	0.925176	36	90
AP1G2	-0.0971628	0.362274	0.611905	36	46
AP1M1	0.314482	0.00253844	0.0315199	36	75
AP1M2	-0.0843589	0.429223	0.674485	36	88
AP1S1	-0.0524813	0.623242	0.809455	36	82
AP2A1	0.178766	0.091829	0.286506	36	90
AP2A2	0.356203	0.000569468	0.0108749	36	89
AP2B1	0.273755	0.00903199	0.0718666	36	90
AP2M1	0.298557	0.00425963	0.0440109	36	90
AP2S1	0.152873	0.150299	0.381116	36	48
AP3B1	0.107659	0.312491	0.568146	36	90
AP3D1	0.227088	0.031363	0.156444	36	90
AP3M1	0.137993	0.19462	0.443254	36	89
AP3S1	-0.0593573	0.578394	0.781908	36	87
AP4E1	0.17543	0.0981543	0.297796	36	4
APAF1	-0.175993	0.0970643	0.295028	36	65
APBB1IP	0.0998795	0.348944	0.601261	36	23
APCS	0.326228	0.00170145	0.0240988	36	87
APEH	0.241553	0.0218126	0.125339	36	90
APEX1	0.102175	0.337924	0.591326	36	90
API5	0.000353256	0.997363	0.999307	36	90
APIP	0.0649781	0.54288	0.761325	36	18
APLP2	0.0860854	0.419804	0.66467	36	10
APMAP	0.0605091	0.57103	0.777997	36	90
APOA1	0.293305	0.0050219	0.0489635	36	90
APOA1BP	0.211777	0.0450915	0.193361	36	90
APOA2	0.174797	0.0993931	0.299967	36	79
APOA4	0.179304	0.0908401	0.284373	36	59
APOB	0.0250533	0.814682	0.919068	36	90
APOBEC3C	0.354764	0.000601688	0.0112954	36	14
APOBR	0.200265	0.0584192	0.222718	36	72
APOC1	0.0804203	0.451155	0.691216	36	17
APOC2	-0.013327	0.900786	0.957128	36	18
APOC3	0.10807	0.310637	0.567384	36	87
APOD	0.201116	0.0573346	0.219895	36	28
APOE	0.199859	0.0589413	0.224078	36	89
APOH	0.304656	0.00350529	0.0389024	36	90
APOL1	0.199059	0.0599837	0.226287	36	35
APOL2	0.16686	0.115977	0.326528	36	59
APOL3	0.161549	0.128216	0.347913	36	8
APOO	-0.0469366	0.660446	0.832226	36	89
APOOL	0.18019	0.0892291	0.281247	36	71
APP	-0.0584602	0.584161	0.785023	36	55
APPL1	0.371622	0.000310602	0.0069522	36	80
APPL2	0.288513	0.00582059	0.0531921	36	60
APRT	0.197489	0.0620729	0.229941	36	90
APTX	0.052435	0.623549	0.809664	36	10
ARAF	-0.180682	0.0883439	0.27973	36	49
ARAP1	0.211113	0.0457848	0.194744	36	47
ARCN1	0.186566	0.0782941	0.260834	36	90
ARF3	0.225182	0.0328516	0.160717	36	89
ARF4	0.229068	0.029877	0.152076	36	89
ARF5	0.120449	0.258127	0.518688	36	68
ARF6	0.32607	0.00171082	0.0241696	36	87
ARFGAP1	-0.10521	0.32369	0.579753	36	88
ARFGAP2	-0.0103196	0.923096	0.968018	36	85
ARFGAP3	0.0661287	0.535745	0.755386	36	67
ARFGEF1	0.0767374	0.472215	0.706291	36	84
ARFGEF2	-0.100949	0.34378	0.596445	36	87
ARFIP1	0.119605	0.261502	0.521497	36	90
ARFIP2	-0.0016199	0.98791	0.996003	36	60
ARFRP1	-0.0370651	0.728716	0.870123	36	44
ARG1	-0.0132442	0.901399	0.957339	36	16
ARHGAP1	0.39666	0.000108618	0.00314189	36	90
ARHGAP17	0.343004	0.00093449	0.0153138	36	88
ARHGAP18	0.105419	0.322726	0.578774	36	89
ARHGAP25	0.28735	0.00603078	0.0544836	36	26
ARHGAP27	-0.0207894	0.845792	0.933253	36	41
ARHGAP35	0.134195	0.20731	0.460891	36	11
ARHGAP4	0.165346	0.119369	0.331693	36	64
ARHGAP5	-0.141383	0.183778	0.428531	36	12
ARHGDIA	0.369952	0.000332167	0.0072423	36	90
ARHGDIB	0.315737	0.00243409	0.0310599	36	90
ARHGEF1	0.0366178	0.731865	0.871034	36	89
ARHGEF10L	-0.0488742	0.647345	0.8255	36	69
ARHGEF11	-0.112612	0.29062	0.550686	36	15
ARHGEF12	-0.0447226	0.675542	0.839953	36	28
ARHGEF16	-0.0159154	0.881644	0.950366	36	68
ARHGEF17	0.131337	0.217237	0.473272	36	9
ARHGEF18	-0.00556735	0.958466	0.981695	36	17
ARHGEF2	-0.0061354	0.954233	0.98013	36	77
ARHGEF40	0.0272281	0.79892	0.912251	36	21
ARHGEF5	-0.122947	0.248313	0.505788	36	21
ARHGEF6	0.235477	0.0254688	0.138552	36	37
ARHGEF7	0.159004	0.13442	0.357886	36	80
ARID1A	-0.0214577	0.8409	0.93101	36	27
ARID1B	-0.133822	0.208585	0.46195	36	19
ARID2	0.283912	0.00669151	0.0582764	36	37
ARID3A	0.047298	0.657994	0.831009	36	12
ARIH1	-0.123158	0.247494	0.505068	36	35
ARL1	0.17466	0.0996629	0.300479	36	81
ARL15	0.152135	0.152301	0.383447	36	11
ARL2	0.0480371	0.652992	0.827748	36	17
ARL3	0.173969	0.101031	0.302496	36	74
ARL6IP1	0.0821481	0.441458	0.684236	36	85
ARL6IP4	-0.141628	0.183011	0.426923	36	15
ARL6IP5	0.491575	8.65413e-07	6.39021e-05	36	89
ARL8A	0.0994133	0.351209	0.6031	36	25
ARL8B	0.193092	0.0682387	0.24381	36	39
ARMC1	0.0235815	0.82539	0.925176	36	22
ARMC10	0.148286	0.163068	0.399766	36	72
ARMC6	-0.117667	0.269367	0.529877	36	21
ARMC8	0.111323	0.296211	0.553199	36	45
ARMC9	0.0511096	0.632363	0.81623	36	8
ARMCX3	-0.102109	0.338238	0.591326	36	67
ARPC1A	0.282606	0.00695874	0.0598408	36	80
ARPC1B	0.178227	0.092829	0.287199	36	90
ARPC2	0.240605	0.0223517	0.126828	36	90
ARPC3	0.392254	0.000131485	0.0036227	36	90
ARPC4	0.222802	0.0347936	0.16564	36	90
ARPC5	0.302973	0.00370047	0.0399477	36	90
ARPC5L	0.264403	0.0117933	0.0847903	36	90
ARRB1	0.0991386	0.352549	0.604088	36	19
ARRB2	0.0518959	0.627128	0.812216	36	13
ARRDC1	-0.0561741	0.598972	0.79445	36	22
ARSA	0.203998	0.0537842	0.213059	36	20
ARSB	0.155718	0.142763	0.372056	36	21
ARSE	0.220956	0.036366	0.170241	36	58
ASAH1	0.366317	0.000383942	0.00804463	36	90
ASAP2	0.189604	0.073475	0.252346	36	16
ASB9	-0.0802333	0.452211	0.692256	36	14
ASCC2	-0.0393155	0.712941	0.862686	36	25
ASCC3	0.0230986	0.828911	0.925693	36	65
ASH2L	0.012592	0.906232	0.959329	36	35
ASL	0.12007	0.259639	0.51962	36	90
ASMTL	0.215017	0.0418323	0.184288	36	82
ASNA1	0.114957	0.280626	0.54037	36	89
ASNS	0.0216485	0.839504	0.930392	36	78
ASPH	0.0697123	0.513821	0.740708	36	90
ASPM	0.0323655	0.762017	0.88902	36	58
ASPN	0.533942	5.97803e-08	8.07471e-06	36	67
ASPSCR1	-0.0298805	0.779806	0.900828	36	85
ASRGL1	-0.0405976	0.704008	0.857632	36	21
ASS1	0.0940219	0.378071	0.626897	36	90
ASUN	-0.174656	0.0996712	0.300479	36	8
ATAD1	-0.0287076	0.788243	0.905662	36	68
ATAD2	-0.143727	0.176542	0.416512	36	16
ATAD3A	-0.0114859	0.914435	0.963543	36	86
ATAD3B	-0.0662739	0.534848	0.755345	36	12
ATE1	0.114743	0.281528	0.541072	36	27
ATG16L1	-0.0223854	0.834117	0.928138	36	39
ATG3	0.0741001	0.487617	0.721267	36	89
ATG4B	-0.197484	0.0620791	0.229941	36	28
ATG5	0.128274	0.228246	0.484103	36	61
ATG7	0.195441	0.0648856	0.23594	36	85
ATG9A	-0.1521	0.152396	0.383447	36	31
ATIC	0.206041	0.0513772	0.209211	36	90
ATL2	-0.0939638	0.378367	0.626897	36	65
ATL3	0.529077	8.27896e-08	9.96715e-06	36	84
ATM	0.0797521	0.454937	0.693998	36	11
ATOX1	0.15906	0.13428	0.35787	36	54
ATP13A1	-0.00327228	0.975581	0.989447	36	88
ATP1A1	0.114065	0.284402	0.544501	36	90
ATP1A2	-0.163497	0.123616	0.339409	36	9
ATP1B1	0.0787575	0.460598	0.699297	36	90
ATP1B3	0.246368	0.0192431	0.115594	36	90
ATP2A2	0.125276	0.239395	0.495616	36	90
ATP2A3	0.259116	0.0136594	0.0942036	36	69
ATP2B1	-0.02679	0.802089	0.914362	36	70
ATP2B4	0.443071	1.22436e-05	0.000538134	36	77
ATP2C1	-0.0107755	0.91971	0.966297	36	49
ATP5A1	0.185153	0.0806201	0.264923	36	90
ATP5B	0.291204	0.00535926	0.0514378	36	90
ATP5C1	0.236877	0.024583	0.134926	36	90
ATP5D	0.0279165	0.793947	0.90995	36	90
ATP5E	-0.0015447	0.988471	0.996358	36	72
ATP5F1	0.244649	0.0201292	0.118971	36	90
ATP5H	0.373615	0.00028656	0.00650643	36	90
ATP5I	0.143915	0.175971	0.416286	36	90
ATP5J	0.133107	0.21105	0.464529	36	63
ATP5J2-PTCD1	0.268383	0.0105391	0.0788758	36	88
ATP5L	0.190972	0.0713837	0.249459	36	90
ATP5O	0.245364	0.0197563	0.117371	36	90
ATP5S	0.23785	0.0239832	0.132686	36	46
ATP6	0.31331	0.00263954	0.0323509	36	90
ATP6AP1	-0.201232	0.0571875	0.219793	36	54
ATP6AP2	-0.117382	0.270536	0.531097	36	56
ATP6V0A1	-0.0226762	0.831993	0.926605	36	54
ATP6V0A2	0.102641	0.335714	0.590271	36	26
ATP6V0D1	-0.045003	0.673623	0.838934	36	89
ATP6V1A	0.293509	0.00499009	0.0489635	36	90
ATP6V1B2	0.232712	0.0272974	0.144249	36	90
ATP6V1C1	0.10131	0.342049	0.594615	36	90
ATP6V1D	-0.00510543	0.961909	0.983759	36	72
ATP6V1E1	0.35242	0.00065778	0.0119436	36	89
ATP6V1F	0.204068	0.0536994	0.212876	36	36
ATP6V1G1	-0.10155	0.340903	0.593499	36	40
ATP6V1H	0.271747	0.00957161	0.0744156	36	89
ATP8B1	0.137953	0.194752	0.443254	36	65
ATP9A	-0.02146	0.840883	0.93101	36	47
ATPAF1	0.00364086	0.972831	0.988539	36	70
ATPAF2	-0.112251	0.292178	0.551305	36	50
ATPIF1	-0.0857103	0.42184	0.666152	36	37
ATRN	-0.0702709	0.510445	0.738318	36	8
ATRX	-0.115385	0.278826	0.539344	36	34
ATXN10	-0.0408437	0.702298	0.857032	36	77
ATXN2	-0.0483327	0.650996	0.827381	36	23
ATXN2L	-0.149868	0.158576	0.392927	36	68
ATXN3	-0.0848094	0.426753	0.671107	36	14
AUH	0.0156646	0.883495	0.950796	36	21
AUP1	-0.28399	0.00667581	0.0582764	36	64
AURKA	-0.0620881	0.561007	0.773827	36	6
AURKB	-0.275749	0.00852269	0.0690039	36	13
AVEN	-0.107982	0.311033	0.567602	36	28
AVL9	-0.230627	0.0287494	0.148382	36	70
AZGP1	0.242983	0.0210207	0.12254	36	44
AZU1	-0.0390162	0.715033	0.86308	36	89
B2M	0.194914	0.0656266	0.238091	36	90
B3GALT5	0.111793	0.294163	0.552774	36	11
B3GAT3	-0.0056211	0.958065	0.981695	36	22
B3GNT2	-0.114012	0.284623	0.544501	36	12
B3GNT3	-0.143756	0.176452	0.416512	36	44
B3GNT6	0.166019	0.117852	0.329487	36	31
B3GNT7	0.175004	0.0989863	0.299392	36	23
B4GALT1	-0.0480328	0.653021	0.827748	36	75
B4GALT4	0.0102038	0.923956	0.968554	36	12
BABAM1	0.061149	0.566958	0.777181	36	60
BAG1	0.248106	0.0183822	0.112363	36	48
BAG2	0.419863	3.79601e-05	0.00133053	36	62
BAG3	0.265918	0.0113012	0.0827857	36	75
BAG5	0.110341	0.300519	0.556303	36	78
BAG6	-0.100371	0.346564	0.598463	36	90
BAIAP2	-0.131468	0.216776	0.473013	36	37
BAIAP2L1	-0.0813428	0.445963	0.686994	36	62
BAIAP2L2	-0.0830924	0.436208	0.680484	36	7
BAK1	-0.00777358	0.942031	0.975951	36	20
BANF1	0.334785	0.0012586	0.0189922	36	89
BASP1	0.236793	0.0246352	0.135028	36	62
BAX	0.205754	0.0517101	0.21028	36	88
BAZ1A	-0.169819	0.109561	0.31684	36	65
BAZ1B	-0.112039	0.293099	0.551914	36	77
BCAM	0.286281	0.00622975	0.0555417	36	24
BCAP31	0.222933	0.034685	0.165448	36	90
BCAR1	0.165158	0.119796	0.33238	36	41
BCAS1	0.247701	0.0185796	0.113051	36	50
BCAS2	-0.00303062	0.977384	0.990077	36	87
BCAT1	0.0499854	0.63988	0.82123	36	4
BCAT2	0.243098	0.0209578	0.122302	36	66
BCCIP	-0.101873	0.33936	0.592302	36	71
BCKDHA	0.238247	0.0237416	0.132009	36	77
BCKDHB	0.155504	0.14332	0.372458	36	71
BCKDK	-0.0761901	0.47539	0.709118	36	11
BCL10	0.00833883	0.937824	0.974057	36	46
BCL2L13	0.159962	0.132057	0.354902	36	62
BCL2L15	0.0290733	0.78561	0.904396	36	49
BCL2L2	-0.00576292	0.957008	0.981284	36	80
BCLAF1	-0.254801	0.0153671	0.101072	36	77
BCR	0.0234404	0.826419	0.925176	36	7
BCS1L	-0.146749	0.167523	0.406856	36	39
BDH1	0.0708375	0.507034	0.735837	36	88
BDH2	0.388094	0.000157086	0.0041035	36	53
BET1L	-0.0366219	0.731836	0.871034	36	21
BGN	0.467469	3.39682e-06	0.000209018	36	90
BID	0.0819185	0.442739	0.684553	36	83
BIN1	0.313741	0.00260194	0.0320926	36	84
BIN2	0.0612433	0.566359	0.776937	36	20
BIRC6	-0.0220902	0.836274	0.928731	36	63
BLMH	0.246568	0.0191425	0.11548	36	47
BLOC1S1	0.0854867	0.423057	0.6673	36	27
BLOC1S3	-0.165787	0.118374	0.330421	36	12
BLOC1S4	0.109358	0.304875	0.560929	36	39
BLOC1S5	0.109585	0.303864	0.559813	36	13
BLVRA	0.310438	0.00290281	0.0346461	36	89
BLVRB	0.377473	0.000244813	0.00584385	36	90
BMP2K	-0.122608	0.249628	0.507504	36	21
BMS1	-0.350198	0.000715282	0.0126005	36	45
BNIP1	-0.0936346	0.380047	0.627894	36	13
BOD1L1	0.0473552	0.657607	0.830708	36	32
BOLA2	0.054851	0.607619	0.799096	36	83
BOP1	-0.0798195	0.454554	0.693668	36	84
BPGM	0.0226656	0.832071	0.926605	36	12
BPHL	0.103845	0.330043	0.586579	36	44
BPI	0.029719	0.780966	0.901653	36	79
BPNT1	0.0313609	0.769194	0.894325	36	88
BPTF	-0.265236	0.0115206	0.0836245	36	25
BRAP	-0.100282	0.346997	0.598679	36	18
BRAT1	-0.349777	0.000726688	0.0126953	36	63
BRCC3	0.0274845	0.797067	0.911271	36	46
BRD1	0.0206202	0.847032	0.934249	36	11
BRD2	-0.0188657	0.859909	0.939569	36	12
BRD3	0.0125834	0.906296	0.959329	36	20
BRD4	-0.0170382	0.873361	0.94543	36	10
BRE	0.135572	0.202642	0.455822	36	82
BRI3BP	-0.113461	0.286975	0.546704	36	79
BRIX1	-0.0199975	0.851598	0.936487	36	65
BRK1	0.34809	0.000774066	0.0132308	36	63
BROX	0.115097	0.280037	0.540363	36	88
BSDC1	0.171215	0.106631	0.311939	36	6
BSG	0.152514	0.151271	0.381693	36	90
BSPRY	-0.0747047	0.484063	0.717735	36	4
BST1	0.0607704	0.569365	0.777997	36	32
BTAF1	-0.154837	0.145067	0.374448	36	56
BTD	0.0278089	0.794724	0.910464	36	30
BTF3	-0.0124866	0.907013	0.959329	36	84
BTK	-0.0102589	0.923547	0.968308	36	12
BTN3A3	0.202847	0.0551798	0.216114	36	22
BUB3	-0.0209351	0.844725	0.932748	36	90
BUD31	0.0091597	0.931718	0.97237	36	73
BYSL	-0.286742	0.00614314	0.0551389	36	71
BZW1	0.02021	0.85004	0.935517	36	90
BZW2	-0.123128	0.247609	0.505068	36	90
C10orf120	-0.0838042	0.432274	0.676062	36	11
C10orf76	0.211978	0.0448834	0.193135	36	75
C11orf30	0.174447	0.100083	0.300901	36	33
C11orf31	-0.160829	0.129949	0.351395	36	52
C11orf54	0.322662	0.00192443	0.0265773	36	68
C11orf58	0.0961927	0.367109	0.616184	36	30
C11orf68	0.199523	0.0593778	0.224767	36	60
C11orf73	0.125656	0.23796	0.493937	36	46
C12orf10	0.118022	0.267914	0.528009	36	70
C12orf5	0.0926874	0.384907	0.632526	36	82
C14orf159	0.290047	0.00555347	0.0521273	36	59
C14orf166	0.240475	0.0224266	0.126992	36	90
C14orf169	-0.0263883	0.804997	0.91598	36	14
C15orf38	0.0520023	0.626421	0.811869	36	68
C15orf48	0.283372	0.00680093	0.0589414	36	87
C16orf13	-0.0773248	0.468821	0.704376	36	38
C16orf58	0.154132	0.146927	0.377055	36	38
C16orf62	0.45832	5.55785e-06	0.000287756	36	61
C16orf80	-0.184561	0.0816109	0.267116	36	49
C17orf49	0.148061	0.163716	0.400441	36	90
C17orf75	0.1216	0.25357	0.512882	36	42
C17orf85	-0.211844	0.0450219	0.193361	36	10
C17orf89	-0.130213	0.221232	0.477248	36	23
C18orf8	-0.00806603	0.939855	0.975103	36	53
C19orf10	0.111612	0.294953	0.552774	36	82
C19orf12	0.0867685	0.416111	0.661809	36	6
C19orf43	-0.196758	0.0630645	0.231866	36	32
C19orf52	0.132201	0.214202	0.469801	36	22
C19orf66	0.00127115	0.990513	0.997175	36	8
C19orf70	0.305359	0.0034265	0.0386025	36	40
C1GALT1	-0.205588	0.0519033	0.21028	36	20
C1QA	0.107375	0.313776	0.569244	36	52
C1QB	0.186253	0.0788047	0.261643	36	86
C1QBP	0.0354279	0.740264	0.877103	36	90
C1QC	0.0998414	0.349129	0.601283	36	89
C1QTNF5	0.111217	0.296675	0.553401	36	7
C1R	0.204929	0.0526758	0.211447	36	87
C1S	0.227433	0.0310998	0.155724	36	88
C1orf116	-0.206187	0.0512085	0.208831	36	48
C1orf122	-0.226998	0.0314321	0.156444	36	7
C1orf123	0.126863	0.233447	0.491197	36	46
C1orf198	-0.0364532	0.733025	0.871509	36	17
C1orf27	0.114529	0.282431	0.542339	36	29
C1orf35	-0.179972	0.0896227	0.28165	36	46
C20orf27	0.136856	0.198359	0.449268	36	59
C21orf33	0.435239	1.81039e-05	0.000726518	36	61
C2CD2	-0.0133706	0.900462	0.956989	36	31
C2CD5	0.013742	0.897713	0.956064	36	26
C2orf43	-0.036213	0.734718	0.872622	36	12
C2orf47	-0.0329552	0.757813	0.886891	36	84
C2orf72	-0.0939819	0.378275	0.626897	36	7
C3	0.25612	0.0148264	0.0994048	36	90
C3orf17	-0.130314	0.220873	0.477061	36	7
C4B	0.250989	0.0170267	0.108377	36	90
C4BPA	0.0282977	0.791198	0.908114	36	89
C4BPB	0.0210345	0.843997	0.932573	36	16
C4orf27	-0.153614	0.148307	0.378839	36	39
C5	0.0673651	0.528129	0.749943	36	82
C5orf51	0.215317	0.0415408	0.18419	36	59
C6	-0.0120714	0.910092	0.960578	36	78
C6orf203	0.0881445	0.408729	0.653437	36	6
C6orf211	0.0680706	0.523808	0.746518	36	61
C7	0.223673	0.0340724	0.163545	36	63
C7orf26	-0.102589	0.335958	0.590271	36	12
C7orf50	-0.137418	0.196505	0.446185	36	75
C7orf55-LUC7L2	0.00358835	0.973223	0.988756	36	88
C8A	0.17698	0.0951753	0.291975	36	65
C8B	0.169557	0.110118	0.317455	36	77
C8G	0.124529	0.242231	0.498832	36	82
C8orf33	-0.308646	0.00307875	0.0361232	36	52
C8orf82	0.0885129	0.406765	0.652478	36	86
C9	0.208406	0.0487036	0.200984	36	87
C9orf114	-0.0921414	0.387725	0.635163	36	23
C9orf142	0.254999	0.0152846	0.100769	36	87
C9orf41	-0.216846	0.0400805	0.179722	36	15
C9orf64	0.000943354	0.992959	0.997565	36	71
C9orf78	-0.0859438	0.420572	0.665085	36	20
C9orf89	0.152483	0.151355	0.381693	36	50
CA1	0.0702657	0.510477	0.738318	36	88
CA12	0.227236	0.03125	0.156194	36	46
CA13	-0.0625404	0.558151	0.772373	36	14
CA2	0.150032	0.158117	0.392494	36	90
CA4	0.144889	0.173032	0.413575	36	23
CA8	-0.0484481	0.650217	0.827223	36	10
CA9	-0.0239736	0.822534	0.924725	36	19
CAB39	0.41827	4.09031e-05	0.00140697	36	82
CAB39L	0.173675	0.101617	0.303536	36	31
CACNA2D1	0.394728	0.000118146	0.00335536	36	22
CACYBP	-0.0373342	0.726823	0.869117	36	87
CAD	-0.00439711	0.967191	0.98673	36	90
CADPS	0.00915947	0.93172	0.97237	36	19
CALB2	0.294566	0.00482865	0.0481821	36	22
CALCOCO2	-0.103373	0.332257	0.588099	36	9
CALD1	0.369636	0.000336401	0.00729471	36	90
CALM2	0.271947	0.0095167	0.0742303	36	87
CALML4	-0.108201	0.310047	0.56668	36	13
CALR	0.198102	0.0612497	0.229341	36	90
CALU	0.209574	0.0474261	0.198335	36	89
CAMK1	0.209376	0.0476403	0.198473	36	41
CAMK1D	0.127131	0.232451	0.490033	36	42
CAMK2D	0.352745	0.000649721	0.0118751	36	90
CAMK2G	0.296938	0.00448281	0.0453025	36	70
CAMP	-0.168309	0.1128	0.3209	36	55
CAMSAP3	-0.244601	0.0201541	0.118991	36	30
CAND1	0.182847	0.0845332	0.27313	36	90
CANT1	-0.114399	0.282981	0.542982	36	68
CANX	0.111285	0.296378	0.553199	36	90
CAP1	0.203578	0.0542898	0.213885	36	90
CAP2	0.389973	0.000144999	0.00389809	36	14
CAPG	0.217643	0.0393362	0.179001	36	90
CAPN1	0.251379	0.0168499	0.10778	36	90
CAPN2	0.298316	0.0042923	0.0441836	36	89
CAPN5	0.166235	0.117367	0.328849	36	78
CAPN6	0.0904898	0.396325	0.642533	36	10
CAPN7	-0.0223648	0.834268	0.928138	36	31
CAPN9	0.125552	0.238353	0.494011	36	6
CAPNS1	0.350477	0.000707838	0.0126005	36	90
CAPRIN1	0.0939754	0.378308	0.626897	36	89
CAPS	0.0496607	0.642057	0.822212	36	13
CAPZA1	0.255757	0.0149733	0.100027	36	90
CAPZA2	0.411079	5.70344e-05	0.0018049	36	90
CAPZB	0.373606	0.000286668	0.00650643	36	90
CARHSP1	0.0295415	0.782242	0.902564	36	54
CARKD	0.123952	0.244435	0.50172	36	49
CARM1	-0.15992	0.13216	0.354902	36	76
CARS	0.164134	0.122141	0.336693	36	89
CARS2	-0.10208	0.338374	0.591326	36	69
CASC4	-0.115738	0.27735	0.538479	36	19
CASK	0.081163	0.446972	0.687592	36	84
CASP1	0.190264	0.0724596	0.251429	36	86
CASP10	0.0117334	0.912599	0.962197	36	58
CASP3	0.0814246	0.445504	0.68668	36	52
CASP4	0.0197783	0.853206	0.937187	36	15
CASP6	-0.120096	0.259535	0.51962	36	75
CASP7	0.0599893	0.574348	0.780167	36	53
CASP8	-0.0173446	0.871103	0.944276	36	71
CAST	0.341506	0.000987203	0.0158468	36	90
CAT	0.116621	0.273675	0.534985	36	90
CAV1	0.431111	2.21635e-05	0.000852371	36	81
CAV2	0.498443	5.74851e-07	4.6138e-05	36	37
CBFB	-0.0311413	0.770766	0.89524	36	72
CBL	-0.114882	0.280942	0.540792	36	36
CBR1	0.360256	0.000487007	0.00966683	36	90
CBR3	0.143959	0.175835	0.416286	36	68
CBR4	0.134335	0.206831	0.460891	36	65
CBWD1	-0.176716	0.0956771	0.292256	36	30
CBX3	0.152012	0.152637	0.383881	36	90
CBX5	0.038895	0.71588	0.86308	36	83
CBX8	-0.218621	0.0384387	0.176462	36	9
CC2D1A	-0.241961	0.0215842	0.124654	36	81
CC2D1B	-0.00945619	0.929513	0.971522	36	10
CCAR1	0.0819382	0.44263	0.684553	36	87
CCAR2	0.0586033	0.583238	0.784698	36	90
CCBL2	0.189643	0.0734137	0.252346	36	47
CCDC12	-0.0643768	0.546628	0.764065	36	21
CCDC124	-0.221352	0.0360238	0.169211	36	66
CCDC127	-0.0948026	0.374106	0.623472	36	7
CCDC132	0.124982	0.240508	0.497361	36	50
CCDC134	-0.0713242	0.504112	0.733326	36	14
CCDC137	-0.176776	0.095563	0.292068	36	21
CCDC22	0.279653	0.00759832	0.0638535	36	75
CCDC25	0.110743	0.298752	0.554805	36	26
CCDC43	-0.149653	0.159183	0.393427	36	19
CCDC47	0.0222273	0.835272	0.92849	36	89
CCDC50	0.0385544	0.718263	0.863937	36	14
CCDC51	-0.0424737	0.691008	0.851535	36	68
CCDC53	0.00402819	0.969942	0.987053	36	53
CCDC58	0.299047	0.00419408	0.0435775	36	63
CCDC6	0.113767	0.285668	0.545287	36	89
CCDC80	0.0756	0.478825	0.713215	36	6
CCDC85C	-0.162739	0.12539	0.342581	36	11
CCDC86	-0.204142	0.0536108	0.212677	36	15
CCDC88B	0.184436	0.0818216	0.26746	36	15
CCDC93	-0.119673	0.261228	0.521138	36	49
CCL20	-0.00759978	0.943325	0.976291	36	12
CCL24	0.0419135	0.69488	0.854217	36	39
CCM2	0.136473	0.199628	0.450795	36	14
CCNB1	-0.126504	0.234784	0.491662	36	24
CCNK	-0.136511	0.199504	0.450795	36	62
CCS	0.076707	0.472391	0.706291	36	58
CCT2	0.11531	0.27914	0.539567	36	90
CCT3	0.0945704	0.375283	0.624528	36	90
CCT4	0.00798545	0.940454	0.975325	36	90
CCT5	0.0585104	0.583837	0.784943	36	90
CCT6A	0.0140652	0.89532	0.954801	36	90
CCT7	0.0826898	0.438442	0.682623	36	90
CCT8	0.0478848	0.654022	0.828637	36	90
CCZ1B	0.0235303	0.825763	0.925176	36	67
CD109	0.0687808	0.519475	0.743469	36	34
CD14	0.362698	0.000442768	0.00891654	36	88
CD151	0.213836	0.0429966	0.187445	36	77
CD163	0.355708	0.000580375	0.0109697	36	76
CD209	-0.059632	0.576634	0.780973	36	7
CD248	0.282401	0.00700155	0.0599298	36	18
CD276	0.145245	0.171968	0.411741	36	65
CD2AP	0.0368316	0.730359	0.871034	36	90
CD2BP2	-0.16617	0.117514	0.328849	36	76
CD36	0.249317	0.0178019	0.110404	36	23
CD38	0.38517	0.000177768	0.00445466	36	29
CD3EAP	-0.30124	0.00391161	0.041507	36	32
CD44	0.235352	0.0255487	0.138714	36	90
CD46	-0.0367938	0.730625	0.871034	36	77
CD47	-0.0725632	0.496714	0.727918	36	56
CD55	0.195897	0.0642513	0.234647	36	65
CD59	0.462758	4.38485e-06	0.000247789	36	88
CD5L	0.0978629	0.358809	0.608975	36	40
CD63	0.415901	4.56761e-05	0.00153306	36	78
CD74	0.209152	0.0478846	0.198789	36	88
CD81	0.483347	1.3964e-06	9.43083e-05	36	90
CD82	0.211684	0.0451877	0.193392	36	7
CD9	0.178441	0.0924314	0.287024	36	90
CD93	0.0549481	0.606982	0.798828	36	32
CD97	0.270989	0.00978249	0.0753181	36	87
CDA	0.013486	0.899608	0.956611	36	24
CDC123	-0.269654	0.0101641	0.0774259	36	36
CDC16	-0.119432	0.262198	0.522509	36	26
CDC23	-0.17977	0.0899905	0.282201	36	29
CDC27	-0.158599	0.135427	0.359709	36	39
CDC37	0.0818439	0.443157	0.684957	36	90
CDC40	-0.0908739	0.394315	0.641094	36	35
CDC42	0.252662	0.0162801	0.105821	36	90
CDC42BPB	0.228208	0.0305149	0.154104	36	82
CDC42BPG	-0.0657023	0.538383	0.757512	36	13
CDC42EP1	-0.106233	0.318982	0.574761	36	24
CDC42EP4	-0.0609856	0.567997	0.777997	36	14
CDC5L	-0.140643	0.186105	0.431958	36	88
CDC73	-0.231434	0.0281796	0.146672	36	64
CDCP1	-0.259295	0.0135919	0.0938551	36	31
CDH1	0.0212976	0.842071	0.931528	36	89
CDH11	0.172054	0.104901	0.309218	36	20
CDH13	-0.00613027	0.954271	0.98013	36	54
CDH17	0.0782289	0.463622	0.701514	36	87
CDH3	-0.0986742	0.35482	0.605731	36	17
CDHR5	0.178548	0.0922334	0.28696	36	12
CDIPT	0.267764	0.010726	0.0796257	36	45
CDK1	-0.292384	0.0051674	0.0498555	36	54
CDK11A	-0.0878229	0.410447	0.65506	36	77
CDK12	-0.130304	0.220907	0.477061	36	39
CDK2	-0.171758	0.105507	0.309992	36	55
CDK2AP1	-0.0306635	0.774188	0.897002	36	52
CDK4	0.0232078	0.828115	0.925176	36	25
CDK5	0.116743	0.273171	0.534566	36	44
CDK5RAP3	0.126205	0.235899	0.492346	36	90
CDK6	0.0509048	0.63373	0.816543	36	19
CDK7	-0.0548985	0.607307	0.798876	36	52
CDK9	-0.260631	0.0130998	0.0913685	36	59
CDKAL1	-0.0337962	0.751829	0.882753	36	20
CDKN2A	-0.168701	0.111952	0.319419	36	4
CDKN2AIP	-0.174899	0.099192	0.299581	36	61
CDS2	0.221474	0.0359189	0.169211	36	66
CDV3	-0.200944	0.0575523	0.220114	36	71
CDX2	-0.243269	0.0208649	0.122016	36	34
CEACAM1	-0.21845	0.0385947	0.176712	36	51
CEACAM5	-0.132221	0.214131	0.469801	36	86
CEACAM6	-0.0335406	0.753647	0.884318	36	63
CEACAM7	0.150869	0.155783	0.388719	36	30
CEACAM8	-0.111337	0.296151	0.553199	36	7
CEBPZ	-0.37671	0.00025259	0.00597795	36	67
CECR1	0.234931	0.025821	0.139373	36	4
CECR5	0.0569672	0.593814	0.790325	36	89
CEL	-0.11258	0.290756	0.550686	36	13
CELA3A	0.0881014	0.408959	0.653437	36	11
CELF1	-0.0631649	0.554219	0.769819	36	44
CELF2	0.301227	0.00391326	0.041507	36	39
CEMIP	-0.256316	0.0147473	0.0993559	36	15
CENPB	-0.0741046	0.487591	0.721267	36	7
CENPE	0.0937666	0.379373	0.627341	36	23
CENPV	0.00883042	0.934167	0.972812	36	62
CEP131	0.0827019	0.438375	0.682623	36	13
CEP170	-0.137119	0.197488	0.447977	36	11
CEP290	0.103308	0.332565	0.58811	36	19
CEP63	0.130541	0.22006	0.476052	36	20
CERS2	-0.190828	0.0716024	0.249707	36	32
CERS6	-0.0943757	0.376271	0.625574	36	26
CES1	0.396373	0.000109986	0.00315598	36	84
CES2	0.145533	0.171111	0.410877	36	68
CES3	0.0971346	0.362414	0.611905	36	26
CETN2	0.09194	0.388767	0.636228	36	43
CFB	0.27673	0.00828163	0.0674465	36	90
CFD	0.356497	0.000563082	0.0107901	36	15
CFDP1	-0.117313	0.27082	0.531203	36	20
CFH	0.217085	0.0398557	0.179526	36	90
CFHR2	-0.21505	0.0418	0.184288	36	9
CFHR5	0.0789262	0.459635	0.698464	36	47
CFI	0.152464	0.151406	0.381693	36	80
CFL1	0.202406	0.0557214	0.216986	36	90
CFL2	0.433187	2.00259e-05	0.000775548	36	41
CFP	0.0104428	0.922181	0.967449	36	23
CGN	0.0302518	0.777141	0.899061	36	80
CGREF1	0.134949	0.204745	0.458687	36	20
CHAF1B	-0.125998	0.236677	0.493121	36	9
CHAMP1	-0.0699433	0.512424	0.739397	36	22
CHCHD1	-0.0136078	0.898706	0.956611	36	21
CHCHD2	0.0487401	0.648249	0.825857	36	89
CHCHD3	0.022376	0.834186	0.928138	36	90
CHCHD4	-0.0884571	0.407063	0.652478	36	7
CHCHD6	0.0306491	0.774292	0.897002	36	23
CHD4	0.117811	0.268776	0.529332	36	89
CHD7	0.134129	0.207533	0.461004	36	11
CHDH	0.0349575	0.743592	0.878794	36	79
CHEK2	-0.0878557	0.410272	0.654969	36	9
CHERP	0.186042	0.0791506	0.26232	36	83
CHGA	0.271452	0.00965308	0.0746631	36	22
CHI3L1	-0.023545	0.825657	0.925176	36	27
CHID1	0.137716	0.195526	0.44469	36	85
CHIT1	-0.0984716	0.355813	0.606866	36	8
CHL1	0.1146	0.282133	0.541953	36	7
CHMP1A	-0.165409	0.119228	0.331592	36	29
CHMP1B	-0.0389715	0.715345	0.86308	36	40
CHMP2A	-0.111581	0.295085	0.552774	36	62
CHMP2B	-0.0227304	0.831598	0.926605	36	47
CHMP3	0.224327	0.0335387	0.16254	36	89
CHMP4B	-0.0820019	0.442274	0.684553	36	89
CHMP4C	-0.17834	0.092619	0.287199	36	37
CHMP5	0.150822	0.155913	0.388719	36	89
CHMP6	-0.0168163	0.874997	0.946059	36	53
CHMP7	0.237039	0.0244824	0.134508	36	46
CHORDC1	0.0170114	0.873558	0.94543	36	76
CHP1	0.245435	0.0197197	0.117371	36	88
CHPF	0.00405826	0.969718	0.987006	36	8
CHST14	-0.0342425	0.748661	0.881958	36	13
CHTF18	-0.0979268	0.358494	0.608975	36	23
CHTOP	0.268381	0.0105396	0.0788758	36	70
CHUK	0.00120031	0.991042	0.99749	36	32
CHURC1-FNTB	0.0607032	0.569793	0.777997	36	44
CIAO1	-0.0777585	0.466323	0.703021	36	59
CIAPIN1	0.106432	0.31807	0.574276	36	89
CIB1	0.0931252	0.382656	0.630688	36	88
CILP	0.0910939	0.393166	0.640398	36	5
CIRBP	0.221752	0.0356806	0.1686	36	75
CIRH1A	-0.277564	0.00808129	0.0663025	36	49
CISD1	0.216057	0.0408286	0.181906	36	83
CISD2	0.0408941	0.701948	0.857032	36	90
CISD3	0.0435198	0.683797	0.84585	36	29
CIZ1	-0.111784	0.294205	0.552774	36	9
CKAP2	0.0619096	0.562136	0.773827	36	11
CKAP4	0.189866	0.0730706	0.252346	36	90
CKAP5	0.0563537	0.597802	0.794106	36	90
CKB	0.302533	0.00375307	0.0402801	36	85
CKMT1A	0.111871	0.293825	0.552719	36	88
CKMT2	-0.0604937	0.571128	0.777997	36	30
CLASP1	-0.024745	0.816922	0.921202	36	62
CLASP2	-0.101742	0.339983	0.592718	36	51
CLASRP	0.0409745	0.701389	0.857032	36	15
CLC	0.268623	0.0104672	0.0786535	36	74
CLCA1	0.284758	0.00652318	0.057251	36	70
CLCC1	0.0386213	0.717795	0.863937	36	51
CLCN3	-0.0938104	0.37915	0.627341	36	5
CLDN3	-0.0968496	0.363831	0.612989	36	87
CLDN7	0.0582374	0.585596	0.785809	36	25
CLEC11A	-0.179895	0.0897638	0.28165	36	13
CLEC3B	0.241544	0.0218178	0.125339	36	89
CLIC1	0.144398	0.174508	0.414953	36	90
CLIC2	0.717511	1.76959e-15	4.89998e-12	36	29
CLIC3	0.181632	0.0866566	0.277211	36	12
CLIC4	0.465491	3.78295e-06	0.000222077	36	88
CLIC5	0.0927408	0.384632	0.632262	36	7
CLINT1	-0.0365992	0.731996	0.871034	36	90
CLIP1	0.194382	0.0663809	0.239462	36	70
CLIP2	0.0250696	0.814563	0.919068	36	58
CLMN	-0.0232492	0.827813	0.925176	36	48
CLN5	-0.119288	0.262777	0.523098	36	22
CLNS1A	-0.0866901	0.416534	0.662102	36	58
CLPB	-0.112197	0.292413	0.551561	36	31
CLPP	0.217676	0.0393053	0.179001	36	82
CLPTM1	0.00284605	0.978761	0.990747	36	81
CLPTM1L	0.153344	0.14903	0.379462	36	29
CLPX	-0.249205	0.0178548	0.11048	36	74
CLSTN1	-0.0606419	0.570184	0.777997	36	17
CLTA	0.0608158	0.569076	0.777997	36	89
CLTB	0.264161	0.0118734	0.0850648	36	89
CLTC	0.171952	0.105109	0.30946	36	90
CLU	0.226028	0.0321836	0.158429	36	90
CLUH	-0.205389	0.0521357	0.210477	36	85
CLYBL	0.141307	0.184014	0.42872	36	59
CMA1	0.574803	3.13017e-09	1.0197e-06	36	49
CMAS	0.110169	0.301276	0.557271	36	89
CMBL	0.154834	0.145073	0.374448	36	78
CMPK1	0.137026	0.197795	0.44838	36	90
CMPK2	0.151295	0.154604	0.38672	36	15
CNBP	-0.0558664	0.600978	0.795996	36	63
CNDP2	0.25242	0.0163862	0.106261	36	90
CNN1	0.502053	4.6195e-07	3.93581e-05	36	88
CNN2	0.237397	0.0242604	0.133686	36	90
CNN3	0.303754	0.00360871	0.0394962	36	89
CNNM3	-0.0895763	0.401129	0.647276	36	37
CNNM4	-0.0352143	0.741774	0.87793	36	66
CNOT1	-0.0357161	0.738227	0.875283	36	90
CNOT10	0.102142	0.338079	0.591326	36	40
CNOT11	-0.0417447	0.696049	0.855237	36	32
CNOT2	-0.279598	0.00761057	0.0638596	36	48
CNOT3	-0.122072	0.25172	0.510372	36	28
CNOT7	-0.00259207	0.980656	0.991759	36	24
CNP	0.297711	0.00437497	0.0447153	36	89
CNPY2	0.0712276	0.504691	0.733783	36	90
CNPY3	-0.111421	0.295783	0.553031	36	64
CNPY4	0.111624	0.294901	0.552774	36	15
CNRIP1	0.255167	0.0152151	0.100564	36	6
COA3	-0.072461	0.497322	0.728616	36	78
COA5	-0.106222	0.319035	0.574761	36	5
COA6	0.0529283	0.620282	0.807765	36	77
COASY	0.112875	0.289489	0.549817	36	90
COBLL1	-0.100576	0.345577	0.598064	36	22
COG1	0.102254	0.337547	0.591229	36	83
COG2	0.125492	0.23858	0.494298	36	87
COG3	-0.0791167	0.458549	0.697649	36	75
COG4	-0.0749003	0.482916	0.716802	36	77
COG5	0.0233804	0.826856	0.925176	36	87
COG6	0.076878	0.471401	0.7058	36	73
COG7	0.0462832	0.664887	0.833549	36	84
COG8	0.056422	0.597357	0.793895	36	58
COIL	-0.224898	0.0330784	0.161116	36	31
COL10A1	0.0475151	0.656523	0.829782	36	14
COL11A1	0.208319	0.0487996	0.20123	36	44
COL12A1	0.0483589	0.650819	0.827381	36	90
COL14A1	0.622921	5.53144e-11	6.12662e-08	36	90
COL15A1	0.44328	1.21151e-05	0.000536747	36	80
COL17A1	-0.0689879	0.518216	0.742925	36	15
COL18A1	0.481209	1.57809e-06	0.000104041	36	90
COL1A1	0.491193	8.85054e-07	6.42015e-05	36	90
COL1A2	0.429504	2.39631e-05	0.000915224	36	90
COL2A1	0.435646	1.77444e-05	0.000717287	36	82
COL3A1	0.318907	0.00218738	0.0290496	36	89
COL4A1	0.368586	0.000350828	0.00752011	36	89
COL4A2	0.357096	0.000550285	0.0106184	36	90
COL4A3BP	0.107953	0.311167	0.567602	36	36
COL5A1	0.354335	0.000611627	0.0114047	36	90
COL5A2	0.413219	5.17013e-05	0.0016744	36	79
COL6A1	0.513077	2.3325e-07	2.34861e-05	36	90
COL6A2	0.467005	3.48406e-06	0.000211647	36	90
COL6A3	0.517409	1.77133e-07	1.90563e-05	36	90
COL7A1	-0.102839	0.334778	0.589745	36	27
COL8A1	0.222777	0.034815	0.16564	36	27
COLGALT1	-0.115496	0.278361	0.539322	36	89
COMMD2	0.134361	0.206741	0.460891	36	20
COMMD3	0.2014	0.056976	0.219425	36	53
COMMD4	0.0113522	0.915428	0.963815	36	53
COMMD5	-0.038976	0.715314	0.86308	36	50
COMMD6	0.0632433	0.553727	0.769819	36	80
COMMD8	0.224316	0.0335477	0.16254	36	24
COMMD9	0.216962	0.039971	0.179645	36	45
COMP	-0.0863938	0.418135	0.663314	36	14
COMT	0.19708	0.0626267	0.231218	36	90
COMTD1	-0.0719114	0.500599	0.730794	36	59
COPA	0.179231	0.0909737	0.284479	36	90
COPB1	0.303447	0.00364451	0.0397272	36	90
COPB2	0.163223	0.124256	0.340322	36	90
COPE	0.249919	0.0175189	0.109792	36	90
COPG1	0.187486	0.0768082	0.258895	36	90
COPG2	-0.00323045	0.975893	0.989447	36	88
COPS2	0.165524	0.118966	0.331436	36	88
COPS3	0.312421	0.00271862	0.0330169	36	86
COPS4	0.220134	0.0370844	0.172583	36	90
COPS5	0.140882	0.185352	0.430989	36	77
COPS6	0.231061	0.0284416	0.147116	36	87
COPS7A	0.137104	0.197537	0.447977	36	60
COPS7B	-0.135894	0.201561	0.454298	36	54
COPS8	0.128418	0.227721	0.484075	36	90
COPZ1	0.188053	0.075904	0.257872	36	90
COQ5	0.0553384	0.604427	0.797341	36	72
COQ6	-0.15283	0.150413	0.381137	36	53
COQ7	0.00323231	0.975879	0.989447	36	43
COQ9	0.159453	0.133308	0.356476	36	81
CORO1A	0.287467	0.00600932	0.0544359	36	90
CORO1B	0.229802	0.0293411	0.150329	36	90
CORO1C	0.375679	0.000263476	0.0061308	36	90
CORO2A	0.00185003	0.986193	0.994966	36	39
CORO7	0.128762	0.226467	0.482463	36	90
COTL1	0.288973	0.0057394	0.0531921	36	89
COX15	-0.238672	0.0234858	0.131378	36	27
COX2	0.26484	0.0116495	0.0844246	36	90
COX20	-0.0796572	0.455475	0.693998	36	75
COX4I1	0.207287	0.0499541	0.205379	36	90
COX5A	0.242408	0.0213359	0.123856	36	90
COX5B	0.147949	0.164037	0.40071	36	89
COX6B1	0.274155	0.00892781	0.0712423	36	89
COX6C	0.0790736	0.458795	0.69769	36	89
COX7A2	0.178227	0.092829	0.287199	36	90
COX7A2L	0.14193	0.182068	0.42562	36	81
COX7C	0.121335	0.254618	0.514625	36	86
CP	0.389214	0.000149776	0.00400485	36	90
CPA3	0.510138	2.80518e-07	2.63306e-05	36	54
CPB2	0.0437813	0.681999	0.844191	36	12
CPD	-0.0598013	0.57555	0.780358	36	80
CPE	-0.0498761	0.640612	0.821785	36	8
CPN2	0.0236006	0.825252	0.925176	36	7
CPNE1	0.0341823	0.749088	0.882085	36	88
CPNE2	0.0695408	0.51486	0.741366	36	63
CPNE3	0.197545	0.0619977	0.229941	36	90
CPOX	-0.0125406	0.906613	0.959329	36	89
CPPED1	0.161539	0.128239	0.347913	36	54
CPQ	0.0326672	0.759865	0.887979	36	6
CPS1	-0.0765995	0.473014	0.707032	36	35
CPSF1	-0.0933065	0.381726	0.629637	36	88
CPSF2	0.0350566	0.74289	0.878671	36	87
CPSF3	-0.0557689	0.601614	0.796126	36	61
CPSF3L	-0.173755	0.101457	0.303386	36	56
CPSF6	0.16053	0.130674	0.352494	36	87
CPSF7	-0.0634779	0.552254	0.769404	36	82
CPT1A	0.234488	0.0261105	0.140274	36	89
CPT2	0.202286	0.0558698	0.216986	36	88
CPVL	0.332504	0.00136506	0.0203218	36	68
CRABP1	0.119998	0.259927	0.51962	36	9
CRABP2	-0.0562031	0.598782	0.79445	36	14
CRAT	0.202313	0.0558364	0.216986	36	74
CRBN	-0.17329	0.10239	0.304909	36	27
CREB1	-0.0260745	0.807271	0.916308	36	59
CREBBP	-0.155915	0.142252	0.371089	36	32
CRELD1	0.38523	0.000177317	0.00445466	36	35
CRIP1	0.371795	0.000308441	0.00694368	36	43
CRIP2	0.396595	0.000108928	0.00314189	36	80
CRK	0.285199	0.00643709	0.0566751	36	89
CRKL	0.307213	0.00322621	0.037145	36	88
CRLF3	-0.139763	0.188903	0.43553	36	24
CRMP1	0.118555	0.265741	0.525785	36	15
CRNKL1	0.0815885	0.444586	0.686017	36	73
CROT	0.116686	0.273407	0.534838	36	39
CRP	0.0387018	0.717232	0.863937	36	14
CRTAP	0.162378	0.126242	0.34406	36	66
CRTC3	0.173057	0.10286	0.3056	36	10
CRYAB	0.56355	7.34094e-09	1.84791e-06	36	58
CRYL1	0.0675816	0.5268	0.748773	36	86
CRYM	0.241226	0.0219969	0.126237	36	35
CRYZ	0.262666	0.0123803	0.0877874	36	88
CRYZL1	0.0219452	0.837334	0.928731	36	10
CS	0.0776606	0.466887	0.70317	36	90
CSDE1	-0.0238169	0.823675	0.925176	36	90
CSE1L	-0.115422	0.278672	0.539339	36	90
CSK	0.12702	0.232866	0.490346	36	78
CSNK1A1	0.0240869	0.82171	0.924548	36	87
CSNK2A1	0.070298	0.510282	0.738318	36	89
CSNK2A2	-0.0949382	0.37342	0.622891	36	75
CSNK2B	0.0478372	0.654344	0.828791	36	75
CSPG4	0.149079	0.160805	0.396323	36	28
CSRP1	0.46839	3.23013e-06	0.000200994	36	90
CSRP2	0.342999	0.000934647	0.0153138	36	76
CST3	0.021213	0.84269	0.931749	36	23
CSTB	0.191874	0.070032	0.247345	36	90
CSTF1	-0.171755	0.105515	0.309992	36	57
CSTF2T	-0.239646	0.0229081	0.128797	36	57
CSTF3	0.00456999	0.965902	0.986021	36	68
CTAGE5	0.095777	0.369193	0.618262	36	31
CTBP1	0.213655	0.0431777	0.187838	36	89
CTBP2	0.00768247	0.94271	0.976214	36	81
CTCF	0.0620566	0.561206	0.773827	36	46
CTDP1	0.0618446	0.562547	0.774162	36	26
CTDSP1	-0.0707888	0.507326	0.736068	36	8
CTH	-0.0450586	0.673242	0.838934	36	39
CTHRC1	-0.0798234	0.454533	0.693668	36	22
CTNNA1	0.130407	0.220538	0.476714	36	90
CTNNA2	0.118753	0.264938	0.524891	36	56
CTNNB1	0.0867337	0.416299	0.661918	36	90
CTNNBIP1	-0.0213567	0.841638	0.931267	36	5
CTNNBL1	0.0404047	0.70535	0.858493	36	67
CTNND1	0.0348701	0.744211	0.879091	36	90
CTPS1	-0.0194973	0.855269	0.937917	36	69
CTPS2	0.0625928	0.55782	0.772237	36	48
CTSA	0.056177	0.598952	0.79445	36	89
CTSB	0.257078	0.0144443	0.0981502	36	90
CTSC	0.219308	0.0378191	0.174803	36	88
CTSD	0.37857	0.00023401	0.00565519	36	90
CTSG	0.170418	0.108296	0.31422	36	90
CTSH	0.308265	0.00311739	0.0364991	36	26
CTSL	0.103415	0.33206	0.588088	36	16
CTSS	0.127788	0.230029	0.486407	36	87
CTSZ	0.278068	0.00796224	0.0660103	36	90
CTTN	0.0405687	0.704209	0.857689	36	90
CTTNBP2NL	-0.0100706	0.924946	0.969225	36	29
CUL1	0.0664056	0.534034	0.754652	36	86
CUL2	0.146274	0.168918	0.408323	36	84
CUL3	0.146611	0.167928	0.406996	36	90
CUL4A	-0.109379	0.304778	0.560929	36	55
CUL4B	-0.0391903	0.713816	0.86308	36	75
CUL5	-0.0576632	0.589305	0.788165	36	73
CUTA	0.318624	0.00220844	0.0290562	36	87
CUX1	0.00670333	0.950001	0.98013	36	77
CUX2	-0.0602132	0.572918	0.77877	36	13
CWC22	-0.017734	0.868235	0.943356	36	21
CWC27	-0.041015	0.701108	0.856927	36	50
CWF19L1	-0.271066	0.00976102	0.0752877	36	52
CWF19L2	0.0730869	0.493604	0.726051	36	12
CXADR	-0.0581503	0.586158	0.786182	36	64
CXCL14	0.067106	0.52972	0.750663	36	9
CXCL5	-0.0443909	0.677815	0.841457	36	3
CXorf38	-0.10898	0.306559	0.562718	36	8
CYB5A	0.169576	0.110077	0.317455	36	80
CYB5B	-0.0768518	0.471553	0.7058	36	89
CYB5R1	0.255576	0.0150472	0.100399	36	82
CYB5R2	-0.0608475	0.568875	0.777997	36	11
CYB5R3	0.422057	3.42279e-05	0.00122293	36	90
CYB5R4	0.176314	0.0964464	0.293957	36	20
CYBA	0.0726556	0.496165	0.727498	36	30
CYBB	0.257911	0.0141188	0.0965309	36	88
CYC1	0.0353814	0.740592	0.877117	36	89
CYCS	0.0893366	0.402395	0.648986	36	90
CYFIP1	0.336365	0.00118931	0.0182449	36	90
CYGB	0.370017	0.000331307	0.0072423	36	67
CYP20A1	0.330261	0.00147764	0.0215346	36	58
CYP27A1	-0.0104397	0.922204	0.967449	36	57
CYP2S1	-0.214602	0.0422381	0.185205	36	85
CYP2W1	-0.0145241	0.891925	0.954064	36	17
CYP3A5	0.2186	0.0384582	0.176462	36	10
CYP4F3	-0.0930012	0.383293	0.630983	36	30
CYP4X1	-0.0247015	0.817238	0.921202	36	7
CYP51A1	-0.0940672	0.37784	0.626897	36	80
CYTH2	-0.0567918	0.594953	0.79165	36	16
D2HGDH	0.0415578	0.697344	0.855347	36	17
DAB2	0.356737	0.000557911	0.0107282	36	71
DAB2IP	-0.0896324	0.400833	0.647276	36	30
DACH1	-0.107316	0.314044	0.569288	36	11
DAD1	0.0992836	0.351841	0.603624	36	90
DAG1	0.277181	0.00817263	0.0667552	36	38
DAK	0.125555	0.238343	0.494011	36	90
DAP	0.0604788	0.571223	0.777997	36	46
DAP3	-0.250934	0.0170516	0.108377	36	88
DAPK3	0.151517	0.153992	0.385536	36	54
DARS	0.000353256	0.997363	0.999307	36	90
DARS2	-0.0827735	0.437977	0.682283	36	89
DAZAP1	0.144677	0.173668	0.414201	36	90
DBI	0.264369	0.0118045	0.0847903	36	85
DBN1	0.185561	0.0799431	0.263998	36	84
DBNL	0.184437	0.0818192	0.26746	36	90
DBR1	-0.196762	0.0630593	0.231866	36	40
DBT	0.28115	0.00726787	0.0616378	36	87
DCAF13	-0.155636	0.142976	0.372081	36	41
DCAF7	0.0203613	0.84893	0.935177	36	77
DCAF8	-0.074268	0.486629	0.72028	36	30
DCAKD	0.130266	0.221043	0.477061	36	43
DCD	0.13579	0.201911	0.454362	36	21
DCK	-0.150551	0.156665	0.389763	36	21
DCLK1	0.351882	0.000671287	0.0121094	36	13
DCN	0.558359	1.07624e-08	2.29239e-06	36	89
DCP1A	-0.159226	0.13387	0.35746	36	28
DCPS	0.0390296	0.714939	0.86308	36	78
DCTD	0.0323623	0.76204	0.88902	36	47
DCTN1	0.224624	0.0332984	0.161902	36	90
DCTN2	0.31067	0.00288067	0.0345306	36	90
DCTN3	0.249863	0.0175453	0.109792	36	72
DCTN4	0.136753	0.1987	0.449326	36	86
DCTN5	0.0590943	0.580082	0.782772	36	8
DCTN6	0.145519	0.171152	0.410877	36	18
DCTPP1	-0.220448	0.0368084	0.171731	36	69
DCUN1D1	0.13513	0.204131	0.45824	36	82
DCXR	0.237514	0.0241886	0.133423	36	61
DDA1	-0.00705271	0.947399	0.979226	36	18
DDAH1	0.129199	0.224882	0.480848	36	89
DDAH2	0.313766	0.00259982	0.0320926	36	89
DDB1	0.126038	0.236526	0.492992	36	90
DDB2	-0.0223395	0.834453	0.928138	36	7
DDC	0.0366414	0.731698	0.871034	36	24
DDI2	0.093929	0.378544	0.626908	36	89
DDOST	0.088407	0.407329	0.652662	36	90
DDRGK1	0.13341	0.210002	0.46338	36	90
DDT	0.308746	0.00306868	0.0361144	36	90
DDX1	0.198967	0.0601048	0.226436	36	90
DDX10	-0.318618	0.00220886	0.0290562	36	48
DDX17	0.0696937	0.513934	0.740708	36	90
DDX18	-0.200966	0.0575247	0.220114	36	90
DDX19A	0.176953	0.0952252	0.291975	36	90
DDX20	-0.223603	0.0341295	0.163545	36	53
DDX21	-0.288527	0.00581824	0.0531921	36	90
DDX23	-0.144968	0.172797	0.41319	36	87
DDX24	-0.214367	0.0424695	0.185779	36	69
DDX27	-0.224982	0.0330112	0.16093	36	84
DDX28	-0.234481	0.0261146	0.140274	36	39
DDX31	-0.165515	0.118987	0.331436	36	9
DDX39A	-0.0825043	0.439473	0.682886	36	79
DDX39B	0.233335	0.0268759	0.143077	36	90
DDX3X	0.0784322	0.462458	0.700178	36	90
DDX41	-0.186569	0.078289	0.260834	36	22
DDX42	-0.0686351	0.520363	0.744066	36	87
DDX46	-0.253694	0.015834	0.103528	36	89
DDX47	-0.249273	0.0178226	0.110404	36	87
DDX49	-0.196332	0.0636501	0.232847	36	13
DDX5	-0.0821878	0.441236	0.684236	36	90
DDX50	-0.113897	0.285113	0.545032	36	45
DDX51	-0.306289	0.00332471	0.0380171	36	34
DDX52	-0.103274	0.332722	0.588132	36	27
DDX54	-0.252222	0.0164737	0.106454	36	57
DDX56	-0.392623	0.000129411	0.0036014	36	42
DDX58	0.0821336	0.441539	0.684236	36	35
DDX6	-0.0359949	0.736257	0.873633	36	90
DDX60	0.143219	0.17809	0.418795	36	68
DECR1	0.125871	0.237154	0.493372	36	90
DECR2	-0.185798	0.0795507	0.263016	36	34
DEF6	-0.0626962	0.557169	0.771786	36	21
DEFA1	-0.0298223	0.780225	0.901123	36	90
DEFA5	0.138146	0.194121	0.442587	36	50
DEFA6	0.128299	0.228156	0.484103	36	27
DEK	-0.126447	0.234996	0.491839	36	90
DENND2D	0.134675	0.205672	0.460285	36	69
DENND4C	-0.130956	0.218584	0.475086	36	60
DENR	-0.0954493	0.370841	0.619987	36	73
DERA	0.2169	0.0400293	0.179645	36	88
DERL1	0.194244	0.0665768	0.239728	36	89
DES	0.564824	6.67612e-09	1.84791e-06	36	86
DFFA	-0.0563546	0.597796	0.794106	36	87
DFFB	-0.171735	0.105557	0.309992	36	12
DGAT1	-0.0500608	0.639375	0.821163	36	56
DGKA	0.0700041	0.512056	0.739397	36	38
DHCR24	-0.0728403	0.495067	0.727044	36	52
DHCR7	-0.0152515	0.886547	0.952349	36	80
DHFR	-0.170808	0.107478	0.313106	36	36
DHODH	-0.293745	0.00495369	0.0488141	36	67
DHPS	0.00995045	0.925839	0.96971	36	17
DHRS1	0.124705	0.24156	0.498234	36	48
DHRS11	0.268226	0.0105863	0.0789595	36	24
DHRS3	-0.0592955	0.57879	0.781908	36	19
DHRS4	0.071001	0.506051	0.735332	36	75
DHRS7	0.363872	0.00042283	0.00862468	36	90
DHRS7B	-0.0375278	0.725463	0.868485	36	64
DHRSX	-0.0341998	0.748964	0.882085	36	31
DHX15	0.0218089	0.83833	0.929278	36	90
DHX16	-0.172463	0.104064	0.308007	36	52
DHX29	-0.110933	0.297919	0.554718	36	80
DHX30	-0.205045	0.0525394	0.211302	36	85
DHX36	-0.0315018	0.768186	0.893607	36	81
DHX37	-0.0426779	0.689598	0.850555	36	34
DHX38	-0.107374	0.313785	0.569244	36	59
DHX40	-0.039921	0.708718	0.860442	36	16
DHX8	-0.187851	0.0762255	0.257872	36	64
DHX9	-0.0738305	0.489206	0.722652	36	90
DIABLO	0.174044	0.100881	0.302479	36	77
DIAPH1	0.129385	0.22421	0.479821	36	89
DIAPH2	0.0329621	0.757764	0.886891	36	81
DIAPH3	-0.0691402	0.51729	0.742925	36	7
DIDO1	-0.134428	0.206512	0.460891	36	78
DIEXF	-0.254756	0.0153858	0.101075	36	29
DIMT1	-0.169087	0.111121	0.31831	36	50
DIP2B	-0.200253	0.0584342	0.222718	36	59
DIS3	-0.169737	0.109734	0.316845	36	86
DKC1	0.114009	0.284639	0.544501	36	90
DLAT	0.171524	0.10599	0.310568	36	90
DLD	0.274062	0.00895194	0.0713321	36	90
DLG1	0.0680883	0.523699	0.746518	36	86
DLG3	-0.081631	0.444347	0.686017	36	50
DLGAP4	0.0824316	0.439878	0.683169	36	51
DLST	0.240484	0.0224212	0.126992	36	90
DMBT1	-0.105918	0.320428	0.57652	36	63
DMD	0.410804	5.7755e-05	0.00181731	36	27
DMXL2	-0.0428373	0.688498	0.849929	36	17
DNAH8	0.101811	0.339655	0.592444	36	16
DNAJA1	-0.0340241	0.750211	0.882753	36	90
DNAJA2	0.022711	0.831739	0.926605	36	87
DNAJA3	-0.0373739	0.726545	0.869117	36	85
DNAJA4	-0.131111	0.218037	0.474456	36	25
DNAJB1	-0.0688571	0.519011	0.743303	36	90
DNAJB11	0.113953	0.284874	0.544763	36	88
DNAJB12	-0.138777	0.192073	0.439545	36	36
DNAJB2	-0.159784	0.132494	0.355248	36	12
DNAJB4	0.390837	0.000139735	0.0037749	36	46
DNAJB5	0.21708	0.0398607	0.179526	36	5
DNAJB6	-0.162408	0.126172	0.344039	36	75
DNAJC1	0.014692	0.890683	0.953713	36	50
DNAJC10	-0.0476634	0.65552	0.829586	36	83
DNAJC11	0.0256199	0.810568	0.917379	36	82
DNAJC13	0.124421	0.242644	0.498832	36	89
DNAJC15	-0.0542312	0.611688	0.801815	36	9
DNAJC17	-0.00708698	0.947144	0.979145	36	43
DNAJC19	-0.117964	0.268151	0.528288	36	78
DNAJC2	-0.241088	0.0220752	0.126294	36	78
DNAJC21	-0.114184	0.283896	0.544106	36	36
DNAJC25	-0.167183	0.115263	0.325409	36	13
DNAJC3	-0.13581	0.201842	0.454362	36	85
DNAJC5	-0.0346471	0.745791	0.880075	36	10
DNAJC7	-0.0614339	0.565149	0.776239	36	80
DNAJC8	0.128507	0.227396	0.483795	36	86
DNAJC9	-0.103666	0.330881	0.587336	36	86
DNASE1	0.302443	0.00376392	0.0403184	36	6
DNASE2	0.123342	0.246785	0.504316	36	46
DNM1	0.0364016	0.733388	0.871755	36	13
DNM1L	0.172919	0.103139	0.306264	36	90
DNM2	0.191632	0.0703922	0.247985	36	90
DNM3	0.128351	0.227965	0.484075	36	5
DNMT1	-0.160466	0.130829	0.352742	36	67
DNPEP	0.17825	0.0927871	0.287199	36	83
DNPH1	0.199027	0.0600254	0.22629	36	74
DNTTIP1	0.234757	0.0259341	0.139711	36	8
DNTTIP2	-0.0676009	0.526683	0.748773	36	52
DOCK1	0.267614	0.0107718	0.0797518	36	47
DOCK10	0.268202	0.0105935	0.0789595	36	31
DOCK11	-0.0262222	0.806201	0.91622	36	23
DOCK2	0.272429	0.0093853	0.073751	36	56
DOCK5	-0.091346	0.391853	0.639526	36	18
DOCK6	-0.112958	0.289131	0.549676	36	63
DOCK7	0.0608514	0.56885	0.777997	36	25
DOCK8	0.0883652	0.407552	0.652696	36	18
DOCK9	0.051009	0.633034	0.816543	36	19
DOHH	-0.0778679	0.465695	0.702921	36	14
DOK2	-0.0334736	0.754123	0.884442	36	8
DOK3	0.197859	0.0615756	0.229788	36	21
DOLPP1	0.139406	0.190046	0.437074	36	57
DOPEY2	0.17771	0.0937955	0.288899	36	83
DPCD	-0.178556	0.0922186	0.28696	36	7
DPEP1	-0.0149575	0.88872	0.953085	36	64
DPF2	0.124453	0.242519	0.498832	36	74
DPH2	-0.126828	0.233578	0.491285	36	13
DPM1	-0.0888304	0.405078	0.651623	36	88
DPM3	0.0106022	0.920997	0.966733	36	63
DPP3	0.0501066	0.639067	0.820959	36	90
DPP4	0.112486	0.291163	0.550781	36	45
DPP7	0.25738	0.0143255	0.0975829	36	84
DPP9	-0.163663	0.123231	0.338687	36	47
DPT	0.607443	2.18143e-10	1.85304e-07	36	63
DPY19L1	0.160557	0.130607	0.352494	36	28
DPY30	0.0706395	0.508225	0.736793	36	59
DPYSL2	0.466837	3.51598e-06	0.000211647	36	90
DPYSL3	0.518245	1.6789e-07	1.8975e-05	36	90
DRAP1	0.102457	0.336586	0.590438	36	60
DRG1	-0.118025	0.267902	0.528009	36	90
DRG2	0.105635	0.321732	0.57761	36	87
DSC2	0.0361817	0.734939	0.872661	36	73
DSC3	-0.156104	0.141764	0.37067	36	10
DSCR3	0.171055	0.106965	0.312267	36	29
DSEL	0.0156089	0.883907	0.951022	36	19
DSG2	-0.0454771	0.670383	0.837109	36	89
DSG3	-0.182511	0.0851161	0.274373	36	17
DSP	0.0987258	0.354567	0.605486	36	90
DST	0.188181	0.0757008	0.25783	36	35
DSTN	0.415606	4.63046e-05	0.00153881	36	90
DTNA	0.0640726	0.548528	0.765562	36	32
DTNBP1	-0.209703	0.0472863	0.198237	36	34
DTX2	-0.088152	0.408689	0.653437	36	17
DTX3L	0.0290648	0.785671	0.904396	36	73
DTYMK	-0.0532301	0.618287	0.806613	36	90
DUOX2	0.0607325	0.569607	0.777997	36	39
DUS3L	0.00279426	0.979147	0.990957	36	10
DUSP12	-0.208967	0.0480866	0.199329	36	6
DUSP23	-0.237622	0.0241225	0.133324	36	72
DUSP3	0.429255	2.4254e-05	0.000919992	36	88
DUT	0.0959002	0.368575	0.617865	36	88
DYM	0.17865	0.0920434	0.286777	36	76
DYNC1H1	0.331512	0.00141384	0.0207689	36	90
DYNC1I2	0.0679953	0.524268	0.74695	36	86
DYNC1LI1	0.24928	0.0178193	0.110404	36	83
DYNC1LI2	0.290497	0.00547715	0.0516737	36	90
DYNLL1	0.306341	0.00331911	0.0380171	36	76
DYNLL2	0.276429	0.00835486	0.0679431	36	63
DYNLRB1	0.170558	0.108001	0.314135	36	88
DYNLT1	0.348614	0.000759074	0.0130897	36	87
DYNLT3	0.0573015	0.591646	0.788956	36	48
DYSF	0.170479	0.108168	0.314199	36	58
E2F4	0.0371249	0.728295	0.869808	36	14
EARS2	-0.0969159	0.363501	0.612619	36	35
EBNA1BP2	-0.39167	0.000134827	0.00366017	36	75
EBP	-0.113841	0.285353	0.545119	36	72
ECE1	0.0779115	0.465444	0.702749	36	32
ECH1	0.0974336	0.360931	0.611639	36	90
ECHDC1	0.231048	0.0284509	0.147116	36	89
ECHDC3	0.059791	0.575616	0.780358	36	8
ECHS1	0.195676	0.0645578	0.235366	36	90
ECI1	0.205584	0.0519078	0.21028	36	85
ECI2	0.225103	0.0329144	0.160856	36	65
ECM1	0.0661376	0.53569	0.755386	36	23
ECSIT	-0.0825995	0.438944	0.682886	36	50
EDC3	0.0112976	0.915834	0.964054	36	31
EDC4	0.0213816	0.841456	0.931267	36	87
EDEM3	0.0153307	0.885963	0.951971	36	57
EDF1	-0.0524847	0.62322	0.809455	36	84
EDIL3	0.0464405	0.663817	0.833353	36	7
EEA1	0.286772	0.00613763	0.0551389	36	81
EED	-0.0621734	0.560468	0.773454	36	5
EEF1A1	0.13962	0.18936	0.435859	36	90
EEF1B2	0.0167797	0.875267	0.946059	36	90
EEF1D	-0.0307147	0.773821	0.897002	36	90
EEF1E1	0.0525279	0.622933	0.809455	36	85
EEF1G	0.0549499	0.60697	0.798828	36	90
EEF2	0.167192	0.115242	0.325409	36	90
EEFSEC	-0.0796974	0.455247	0.693998	36	23
EFCAB14	-0.0417044	0.696328	0.855237	36	12
EFEMP1	0.399784	9.47059e-05	0.00281979	36	89
EFEMP2	0.426256	2.80238e-05	0.00102102	36	66
EFHD2	0.14451	0.174172	0.41451	36	90
EFNB1	0.205709	0.0517622	0.21028	36	32
EFR3A	0.315064	0.00248953	0.0313341	36	34
EFTUD1	0.0504108	0.637031	0.818533	36	86
EFTUD2	0.0509433	0.633473	0.816543	36	90
EGFR	0.152991	0.14998	0.381005	36	70
EGLN1	-0.153915	0.147504	0.378008	36	29
EHBP1	-0.0928294	0.384176	0.631911	36	30
EHBP1L1	0.348821	0.000753213	0.0130353	36	48
EHD1	0.484454	1.31034e-06	8.95886e-05	36	90
EHD2	0.665563	8.27828e-13	1.52817e-09	36	90
EHD3	0.227075	0.0313727	0.156444	36	22
EHD4	0.312576	0.00270472	0.0329813	36	90
EHHADH	-0.0627742	0.556678	0.771466	36	76
EIF1	0.264463	0.0117734	0.0847903	36	87
EIF1AX	0.0585857	0.583352	0.784698	36	87
EIF2A	-0.0982626	0.35684	0.608101	36	87
EIF2AK2	0.101022	0.343431	0.596026	36	90
EIF2B1	0.164557	0.121167	0.334993	36	69
EIF2B2	0.187787	0.0763267	0.257919	36	61
EIF2B3	-0.103122	0.33344	0.588968	36	52
EIF2B4	-0.0628712	0.556067	0.771224	36	80
EIF2B5	0.126644	0.234263	0.491662	36	83
EIF2D	-0.160023	0.131908	0.354902	36	51
EIF2S1	0.142037	0.181737	0.425025	36	90
EIF2S2	-0.126494	0.234822	0.491662	36	90
EIF2S3	-0.0058845	0.956102	0.981081	36	90
EIF3A	0.134479	0.206339	0.460891	36	90
EIF3B	0.179147	0.0911272	0.284798	36	90
EIF3C	0.0586405	0.582999	0.784605	36	90
EIF3D	0.0753551	0.480255	0.714192	36	90
EIF3E	0.0452168	0.672161	0.838384	36	90
EIF3F	0.151677	0.153553	0.385135	36	90
EIF3G	-0.0219487	0.837308	0.928731	36	87
EIF3H	0.0896155	0.400922	0.647276	36	89
EIF3I	0.108217	0.309976	0.56668	36	89
EIF3J	0.0821414	0.441495	0.684236	36	90
EIF3K	0.109965	0.30218	0.558062	36	90
EIF3L	0.128762	0.226467	0.482463	36	90
EIF3M	0.211749	0.0451205	0.193361	36	89
EIF4A1	0.201049	0.0574187	0.220059	36	90
EIF4A2	0.273139	0.00919468	0.0726393	36	86
EIF4A3	0.158054	0.136792	0.361774	36	90
EIF4B	-0.126538	0.234658	0.491662	36	80
EIF4E	-0.02272	0.831674	0.926605	36	90
EIF4E2	-0.112057	0.293021	0.551914	36	47
EIF4EBP2	0.229565	0.0295132	0.1507	36	22
EIF4G1	0.0192804	0.856863	0.938145	36	90
EIF4G2	0.152523	0.151246	0.381693	36	90
EIF4G3	0.0383379	0.71978	0.864228	36	33
EIF4H	0.0225154	0.833167	0.92764	36	89
EIF5	0.212326	0.0445254	0.191969	36	90
EIF5A	0.220469	0.0367903	0.171731	36	90
EIF5B	-0.000139443	0.998959	0.999552	36	90
EIF6	-0.0457281	0.66867	0.835347	36	89
ELAC2	-0.0584914	0.583959	0.784943	36	37
ELANE	-0.0295353	0.782287	0.902564	36	86
ELAVL1	-0.00776234	0.942115	0.975951	36	90
ELF1	-0.0537617	0.614779	0.804447	36	30
ELMO1	0.27322	0.00917298	0.0725713	36	37
ELMO3	-0.0287538	0.787911	0.905468	36	40
ELMOD2	0.0814372	0.445434	0.68668	36	65
ELN	0.551224	1.80171e-08	3.44065e-06	36	82
ELOVL1	-0.154359	0.146327	0.375861	36	59
ELP2	-0.198036	0.0613387	0.229341	36	16
ELP3	-0.0106655	0.920527	0.966619	36	69
ELP4	0.00611196	0.954407	0.98013	36	5
EMC1	-0.113332	0.287526	0.547502	36	87
EMC10	-0.185238	0.0804785	0.264923	36	52
EMC2	-0.0760214	0.47637	0.710131	36	85
EMC3	-0.279416	0.00765169	0.0640106	36	59
EMC4	-0.0313095	0.769562	0.894404	36	70
EMC7	-0.0173773	0.870862	0.944276	36	73
EMC8	0.108408	0.30912	0.565884	36	77
EMD	0.0338103	0.751729	0.882753	36	90
EMG1	-0.181609	0.0866972	0.277211	36	74
EMILIN1	0.546655	2.49037e-08	4.44892e-06	36	90
EMILIN2	0.210304	0.046642	0.196878	36	64
EML1	0.344124	0.000896771	0.014923	36	26
EML2	0.218433	0.03861	0.176712	36	89
EML4	0.0283722	0.790661	0.907874	36	88
ENAH	0.0150486	0.888047	0.952777	36	47
ENDOD1	0.258135	0.0140324	0.0961774	36	81
ENDOG	-0.00332245	0.975207	0.989447	36	10
ENG	-0.146706	0.16765	0.406856	36	60
ENGASE	-0.137665	0.195695	0.444893	36	44
ENO1	0.296782	0.00450491	0.045443	36	90
ENO2	0.267661	0.0107574	0.0797518	36	28
ENOPH1	-0.104263	0.328091	0.584047	36	84
ENOSF1	-0.0104408	0.922196	0.967449	36	11
ENPP1	0.368427	0.000353057	0.00752011	36	5
ENPP4	-0.0755401	0.479175	0.713544	36	31
ENSA	0.0168319	0.874882	0.946059	36	28
ENTPD1	0.43385	1.93857e-05	0.000756899	36	71
ENTPD5	0.193406	0.0677822	0.24312	36	71
ENTPD6	0.0682151	0.522925	0.746322	36	5
ENTPD8	0.122843	0.248714	0.506203	36	6
EOGT	0.067272	0.5287	0.749993	36	4
EP400	-0.0144004	0.89284	0.954146	36	30
EPB41	-0.0288817	0.786989	0.904972	36	76
EPB41L1	-0.0262396	0.806074	0.91622	36	58
EPB41L2	0.128381	0.227856	0.484075	36	90
EPB41L3	0.232979	0.027116	0.143602	36	29
EPB41L4B	0.206477	0.0508758	0.208087	36	22
EPB41L5	-0.103047	0.333793	0.588968	36	29
EPB42	-0.295461	0.00469549	0.0470229	36	24
EPCAM	0.0280188	0.793209	0.909481	36	90
EPDR1	-0.00763349	0.943074	0.976214	36	15
EPHA2	0.00520284	0.961183	0.983743	36	16
EPHB2	-0.126177	0.236005	0.492346	36	59
EPHB3	-0.0836406	0.433177	0.677091	36	46
EPHB4	-0.235108	0.0257062	0.138998	36	17
EPHX1	0.466001	3.67975e-06	0.000219123	36	89
EPHX2	0.161038	0.129445	0.350202	36	67
EPM2AIP1	0.0464263	0.663913	0.833353	36	6
EPN1	0.235247	0.0256164	0.138946	36	33
EPN2	-0.00893566	0.933384	0.972437	36	18
EPPK1	0.120832	0.256604	0.516191	36	89
EPRS	0.0562886	0.598226	0.794369	36	90
EPS15	0.194333	0.0664506	0.239462	36	84
EPS15L1	0.114381	0.28306	0.542982	36	86
EPS8	-0.126322	0.235464	0.49208	36	78
EPS8L1	-0.0041751	0.968847	0.987006	36	38
EPS8L2	-0.0555484	0.603054	0.796846	36	83
EPS8L3	-0.117299	0.270877	0.531203	36	83
EPX	0.309257	0.00301768	0.0358625	36	89
ERAL1	-0.156534	0.140657	0.368391	36	46
ERAP1	0.213934	0.0428993	0.187251	36	90
ERAP2	0.170467	0.108194	0.314199	36	52
ERBB2	-0.0528188	0.621007	0.808257	36	26
ERBB2IP	0.0693897	0.515776	0.742106	36	28
ERC1	0.00905122	0.932525	0.972437	36	29
ERCC2	-0.186676	0.0781143	0.260601	36	11
ERCC3	-0.0506416	0.635488	0.817688	36	12
ERCC6	-0.126335	0.235413	0.49208	36	11
ERGIC1	0.223602	0.0341307	0.163545	36	90
ERGIC2	-0.140224	0.187432	0.433583	36	32
ERGIC3	0.139893	0.188489	0.434756	36	43
ERH	0.0726937	0.495938	0.727498	36	78
ERI1	-0.115723	0.277413	0.538479	36	21
ERLEC1	-0.123931	0.244518	0.50172	36	32
ERLIN1	0.195481	0.0648302	0.235893	36	89
ERLIN2	0.21715	0.0397948	0.179526	36	89
ERMP1	-0.0400901	0.70754	0.859854	36	88
ERN2	0.0478213	0.654451	0.828791	36	29
ERO1L	0.12562	0.238098	0.494011	36	90
ERP29	0.167165	0.115303	0.325409	36	90
ERP44	0.139666	0.189212	0.435698	36	90
ESD	0.323406	0.00187582	0.0261244	36	90
ESRP1	-0.120902	0.256328	0.516191	36	82
ESRP2	-0.123555	0.245961	0.503234	36	12
ESRRA	-0.107667	0.312458	0.568146	36	37
ESYT1	0.258723	0.0138076	0.0949895	36	90
ESYT2	0.358313	0.000525063	0.0102028	36	90
ETF1	0.0987909	0.354248	0.605486	36	90
ETFA	0.150803	0.155965	0.388719	36	90
ETFB	0.118294	0.266803	0.527133	36	90
ETFDH	0.158063	0.13677	0.361774	36	72
ETHE1	0.308064	0.00313791	0.0365847	36	88
EVI2B	0.0838532	0.432004	0.675835	36	11
EVL	0.366048	0.000388056	0.00805189	36	48
EVPL	-0.0250599	0.814634	0.919068	36	17
EWSR1	0.144194	0.175126	0.41553	36	89
EXD2	-0.13908	0.191093	0.438456	36	68
EXOC1	0.136259	0.200342	0.452115	36	76
EXOC2	0.176468	0.0961521	0.293383	36	84
EXOC3	0.0762195	0.475219	0.709118	36	74
EXOC4	-0.106224	0.319022	0.574761	36	83
EXOC5	0.0708663	0.50686	0.735837	36	82
EXOC6	0.0250717	0.814548	0.919068	36	10
EXOC6B	0.204917	0.0526899	0.211447	36	24
EXOC7	-0.107787	0.311913	0.568146	36	65
EXOC8	-0.108765	0.30752	0.564296	36	34
EXOSC1	-0.187224	0.0772286	0.259837	36	27
EXOSC10	-0.173225	0.10252	0.305082	36	78
EXOSC2	-0.106225	0.319017	0.574761	36	71
EXOSC3	-0.148881	0.16137	0.397271	36	37
EXOSC4	-0.165234	0.119625	0.332072	36	57
EXOSC5	-0.0699754	0.51223	0.739397	36	35
EXOSC6	-0.179982	0.0896049	0.28165	36	78
EXOSC7	-0.286599	0.00616984	0.055289	36	65
EXOSC8	-0.0935125	0.380672	0.628738	36	22
EXOSC9	-0.233944	0.0264692	0.141629	36	67
EZH2	-0.0188495	0.860028	0.939569	36	20
EZR	0.0606299	0.57026	0.777997	36	90
F11R	0.0606299	0.57026	0.777997	36	89
F12	-0.0250578	0.814649	0.919068	36	23
F13A1	0.562825	7.74658e-09	1.86524e-06	36	86
F2	0.215021	0.0418277	0.184288	36	90
F5	-0.114173	0.283941	0.544106	36	15
F9	0.00767764	0.942746	0.976214	36	38
FAAH	0.102633	0.335748	0.590271	36	57
FABP1	0.251094	0.0169788	0.108337	36	82
FABP2	0.140423	0.186803	0.433194	36	17
FABP3	0.198016	0.0613648	0.229341	36	27
FABP4	0.354521	0.000607304	0.0113623	36	15
FABP5	0.167601	0.114342	0.324068	36	90
FABP6	-0.132979	0.211491	0.464962	36	16
FAF1	-0.0032083	0.976058	0.989447	36	59
FAF2	-0.0024635	0.981615	0.992273	36	90
FAH	0.186696	0.0780819	0.260601	36	60
FAHD1	0.1506	0.156531	0.389763	36	82
FAHD2A	0.151765	0.153311	0.384702	36	49
FAM105A	-0.0761823	0.475435	0.709118	36	44
FAM114A1	0.449638	8.75403e-06	0.000403999	36	81
FAM114A2	0.0258835	0.808656	0.91694	36	42
FAM118B	0.0499985	0.639792	0.82123	36	8
FAM120A	-0.01268	0.905579	0.959276	36	90
FAM120B	6.00523e-05	0.999552	0.999552	36	7
FAM129A	0.465169	3.8496e-06	0.000222077	36	64
FAM129B	0.201551	0.0567861	0.219013	36	90
FAM134C	0.0911871	0.39268	0.639795	36	78
FAM136A	0.0733053	0.49231	0.725358	36	66
FAM160B1	0.192703	0.0688068	0.245252	36	36
FAM160B2	0.17001	0.109156	0.315998	36	11
FAM162A	0.247987	0.0184398	0.11259	36	83
FAM175B	0.0343147	0.748149	0.881958	36	72
FAM177A1	0.0799163	0.454006	0.693668	36	46
FAM185A	0.00605347	0.954843	0.98013	36	9
FAM192A	0.0260769	0.807253	0.916308	36	10
FAM195B	0.203568	0.0543017	0.213885	36	9
FAM203A	-0.187684	0.0764919	0.257986	36	55
FAM207A	-0.221437	0.0359505	0.169211	36	21
FAM208A	-0.115841	0.276918	0.538449	36	43
FAM210A	-0.123285	0.247003	0.504576	36	20
FAM213A	0.0702843	0.510365	0.738318	36	88
FAM213B	0.0805682	0.45032	0.690632	36	21
FAM21A	-0.301174	0.00391986	0.041507	36	55
FAM3B	0.108084	0.310573	0.567384	36	11
FAM3C	0.256264	0.0147685	0.0993777	36	87
FAM3D	0.0937429	0.379494	0.627355	36	81
FAM45A	-0.0187121	0.861039	0.939778	36	16
FAM49A	0.178425	0.0924614	0.287024	36	26
FAM49B	0.232164	0.0276731	0.145149	36	89
FAM50A	-0.185653	0.0797898	0.263649	36	23
FAM83B	-0.0692347	0.516717	0.742871	36	10
FAM83E	0.140087	0.187869	0.434008	36	13
FAM83H	-0.281339	0.00722712	0.0613862	36	73
FAM84A	-0.0897623	0.400148	0.646636	36	34
FAM84B	-0.202776	0.0552659	0.216299	36	37
FAM91A1	0.0203707	0.848861	0.935177	36	77
FAM96A	-0.00107207	0.991999	0.997565	36	74
FAM96B	0.000433841	0.996762	0.999107	36	35
FAM98A	-0.143943	0.175885	0.416286	36	80
FAM98B	0.175736	0.0975603	0.296325	36	88
FAM98C	-0.148224	0.163247	0.399907	36	37
FANCD2	-0.124188	0.243532	0.500251	36	7
FANCI	-0.183854	0.0828066	0.268974	36	33
FANCM	0.225253	0.0327957	0.160717	36	15
FAP	0.154427	0.146146	0.375572	36	28
FAR1	-0.0619288	0.562014	0.773827	36	14
FAR2	-0.0608854	0.568634	0.777997	36	5
FARP1	0.0914913	0.391096	0.639095	36	56
FARP2	0.134236	0.207167	0.460891	36	33
FARSA	0.008599	0.935889	0.973123	36	90
FARSB	0.0645343	0.545645	0.763269	36	90
FAS	0.0812937	0.446238	0.68711	36	20
FASN	0.0441198	0.679674	0.843198	36	90
FASTKD1	-0.122943	0.248327	0.505788	36	27
FASTKD2	-0.194748	0.0658602	0.238388	36	50
FASTKD5	-0.049102	0.645812	0.824381	36	30
FAT1	-0.153538	0.148512	0.378944	36	35
FAU	-0.00312353	0.976691	0.989556	36	90
FBL	0.0487958	0.647873	0.825758	36	90
FBLIM1	0.211785	0.0450831	0.193361	36	85
FBLN1	0.407462	6.72218e-05	0.00206819	36	90
FBLN2	0.363642	0.000426684	0.00865558	36	88
FBLN5	0.413832	5.02624e-05	0.00163737	36	88
FBN1	0.535425	5.40753e-08	7.6787e-06	36	90
FBN2	0.231441	0.0281749	0.146672	36	67
FBP1	0.364195	0.000417509	0.00856357	36	78
FBXL8	0.140819	0.18555	0.431212	36	19
FBXO2	-0.146657	0.167793	0.406988	36	17
FBXO22	0.110117	0.301508	0.557327	36	55
FBXO6	0.0842854	0.429626	0.674587	36	6
FBXO7	0.148437	0.162635	0.398881	36	35
FBXW11	0.157038	0.139366	0.365959	36	15
FCGBP	0.281602	0.00717074	0.0610947	36	80
FCGR2A	-0.023862	0.823347	0.925176	36	17
FCGR3B	0.0386216	0.717793	0.863937	36	13
FCGRT	0.297127	0.0044563	0.0451746	36	46
FCHO2	0.186865	0.0778082	0.260521	36	79
FCN1	-0.00954832	0.928828	0.971088	36	7
FDFT1	-0.119134	0.263401	0.523107	36	71
FDPS	0.0439525	0.680823	0.843678	36	90
FDX1	-0.187743	0.0763982	0.257919	36	32
FDXR	0.18735	0.0770269	0.259316	36	87
FECH	0.315573	0.0024475	0.0310877	36	32
FEN1	-0.0798359	0.454461	0.693668	36	90
FERMT1	-0.169361	0.110535	0.31772	36	87
FERMT2	0.557494	1.14632e-08	2.35122e-06	36	90
FERMT3	0.17264	0.103704	0.307613	36	90
FGA	0.0145579	0.891675	0.954064	36	90
FGB	0.025202	0.813601	0.919068	36	90
FGD3	0.10189	0.339281	0.592302	36	8
FGD4	0.0971643	0.362267	0.611905	36	51
FGFR1OP2	0.149803	0.158761	0.393034	36	6
FGG	0.017607	0.86917	0.944001	36	90
FGL2	0.24209	0.0215122	0.124618	36	27
FGR	-0.0932074	0.382234	0.630192	36	6
FH	0.133085	0.211126	0.464529	36	90
FHL1	0.585339	1.36812e-09	5.82821e-07	36	88
FHL2	0.219749	0.0374251	0.173439	36	88
FHL3	0.0220509	0.836561	0.928731	36	47
FHOD1	-0.0916743	0.390145	0.637917	36	32
FIBP	-0.00321409	0.976015	0.989447	36	23
FILIP1L	0.121627	0.253468	0.512862	36	67
FIP1L1	-0.206126	0.0512799	0.208969	36	76
FIS1	0.218703	0.0383648	0.176462	36	89
FITM2	0.00765401	0.942922	0.976214	36	4
FKBP10	0.15083	0.155892	0.388719	36	84
FKBP11	0.357185	0.000548393	0.0106184	36	87
FKBP15	-0.00570469	0.957442	0.981547	36	59
FKBP1A	0.300296	0.00403109	0.042299	36	90
FKBP2	0.392326	0.000131078	0.0036227	36	86
FKBP3	0.210634	0.046291	0.196319	36	89
FKBP4	0.0410428	0.700915	0.85688	36	90
FKBP5	0.177871	0.0934932	0.288128	36	64
FKBP8	0.107696	0.312324	0.568146	36	85
FKBP9	0.0114801	0.914479	0.963543	36	82
FLAD1	-0.0482987	0.651225	0.827381	36	60
FLII	0.211256	0.0456344	0.194436	36	90
FLNA	0.498193	5.83548e-07	4.6167e-05	36	90
FLNB	0.143422	0.17747	0.41787	36	90
FLNC	0.55953	9.87799e-09	2.18817e-06	36	87
FLOT1	0.226037	0.0321763	0.158429	36	90
FLOT2	0.149913	0.15845	0.39284	36	87
FMNL1	0.28857	0.00581059	0.0531921	36	75
FMNL3	0.0505683	0.635978	0.817939	36	57
FMO5	0.311111	0.00283908	0.0341801	36	12
FMOD	0.410586	5.83318e-05	0.00182509	36	59
FMR1	0.146303	0.168832	0.408293	36	30
FN1	0.202667	0.0554006	0.216593	36	90
FN3K	0.00837538	0.937552	0.973957	36	70
FN3KRP	0.214095	0.0427389	0.18681	36	43
FNBP1	0.199771	0.0590551	0.224078	36	18
FNBP1L	-0.0753714	0.480159	0.714192	36	16
FNBP4	-0.303049	0.00369147	0.0399284	36	14
FNDC3A	-0.0481383	0.652309	0.827603	36	61
FNDC3B	-0.00412654	0.969209	0.987006	36	47
FNTA	0.163234	0.12423	0.340322	36	86
FOCAD	-0.015043	0.888089	0.952777	36	26
FOLR2	0.514638	2.1132e-07	2.16967e-05	36	15
FOXK1	-0.013578	0.898927	0.956611	36	74
FOXRED1	-0.134058	0.207776	0.461004	36	23
FRG1	-0.217346	0.0396118	0.179371	36	30
FRMD8	0.0984983	0.355682	0.606829	36	9
FRYL	0.0111701	0.91678	0.9645	36	45
FSCN1	0.268252	0.0105786	0.0789595	36	90
FSTL1	0.0460929	0.666183	0.833823	36	14
FTH1	0.125887	0.237094	0.493372	36	80
FTL	0.190358	0.0723161	0.251246	36	84
FTO	-0.152793	0.150514	0.381137	36	62
FTSJ3	-0.218361	0.0386755	0.176866	36	79
FUBP1	0.0704839	0.509162	0.737765	36	90
FUBP3	-0.0767248	0.472288	0.706291	36	86
FUCA1	0.194994	0.0655132	0.237909	36	71
FUCA2	0.0562571	0.598431	0.794369	36	80
FUK	-0.00225986	0.983135	0.992558	36	51
FUNDC2	0.136495	0.199558	0.450795	36	54
FUS	0.045161	0.672542	0.838671	36	90
FUT3	-0.144782	0.173353	0.413985	36	67
FUT8	0.0891036	0.403629	0.650363	36	55
FXN	-0.0731837	0.493031	0.725593	36	54
FXR1	-0.448165	9.44399e-06	0.000428695	36	61
FXR2	-0.135471	0.202983	0.456217	36	10
FXYD3	-0.146888	0.167116	0.40663	36	7
FYCO1	0.108678	0.307909	0.564644	36	58
FYTTD1	-0.00619393	0.953796	0.98013	36	78
G3BP1	0.0536856	0.615281	0.804447	36	90
G3BP2	0.0323231	0.76232	0.889127	36	88
G6PD	0.224466	0.0334259	0.162355	36	90
GAA	0.167475	0.11462	0.324356	36	38
GABARAPL2	-0.0996649	0.349986	0.60152	36	10
GABPA	-0.0148422	0.889573	0.953446	36	33
GADD45GIP1	-0.16896	0.111394	0.318812	36	73
GAK	-0.0341046	0.74964	0.882548	36	86
GAL3ST2	0.0515362	0.629521	0.813792	36	43
GALC	0.0047157	0.964815	0.985275	36	21
GALE	0.169702	0.109808	0.316893	36	89
GALK1	0.153109	0.149662	0.380415	36	88
GALK2	-0.000111564	0.999167	0.999552	36	85
GALM	0.166737	0.11625	0.326798	36	89
GALNT1	0.134403	0.206598	0.460891	36	47
GALNT12	-0.09211	0.387888	0.635163	36	12
GALNT2	-0.112309	0.291929	0.551305	36	77
GALNT3	0.172096	0.104813	0.309218	36	85
GALNT4	-0.117631	0.269515	0.529877	36	80
GALNT5	0.0452363	0.672028	0.838384	36	37
GALNT6	0.0295026	0.782522	0.902646	36	32
GALNT7	0.184846	0.0811329	0.265866	36	72
GANAB	0.189578	0.0735152	0.252346	36	90
GAPDH	0.279156	0.00771077	0.0644076	36	90
GAPVD1	-0.145287	0.171842	0.411674	36	80
GAR1	0.019448	0.855631	0.937983	36	81
GARS	0.0969409	0.363376	0.612596	36	90
GART	0.0841307	0.430476	0.674754	36	90
GATAD2A	-0.0691802	0.517047	0.742871	36	78
GATAD2B	-0.0163167	0.878682	0.948749	36	66
GATM	0.25209	0.0165322	0.106708	36	13
GBA	-0.12383	0.244906	0.50233	36	67
GBAS	0.110779	0.298594	0.554718	36	88
GBE1	0.301272	0.0039076	0.041507	36	81
GBF1	0.0751056	0.481713	0.715798	36	84
GBP1	0.184201	0.0822174	0.267966	36	85
GBP2	0.387651	0.00016007	0.0041231	36	70
GBP4	0.25051	0.0172456	0.109051	36	31
GBP5	0.201637	0.0566785	0.219013	36	14
GC	0.350983	0.000694474	0.0124466	36	84
GCA	0.0124755	0.907095	0.959329	36	90
GCC1	0.0159412	0.881453	0.950366	36	6
GCC2	0.0462172	0.665337	0.833567	36	69
GCDH	0.117311	0.270826	0.531203	36	81
GCFC2	-0.160282	0.131275	0.3536	36	14
GCG	0.232583	0.0273857	0.144397	36	7
GCHFR	0.21692	0.0400103	0.179645	36	11
GCLC	0.0870194	0.414759	0.660467	36	74
GCLM	-0.168898	0.111528	0.31903	36	38
GCN1L1	0.141851	0.182315	0.426018	36	90
GCNT3	0.123143	0.247554	0.505068	36	41
GCSH	-0.0448417	0.674726	0.839316	36	24
GDA	-0.0885672	0.406477	0.652478	36	43
GDAP1	-0.14384	0.176197	0.416466	36	20
GDF15	-0.096976	0.363202	0.612536	36	25
GDI1	0.436197	1.72674e-05	0.000703138	36	90
GDI2	0.243877	0.020538	0.120359	36	90
GDPD3	0.042506	0.690785	0.851535	36	49
GEMIN2	-0.118123	0.267501	0.528009	36	9
GEMIN4	-0.275158	0.00867094	0.0696947	36	45
GEMIN5	-0.138535	0.192855	0.440391	36	65
GET4	-0.184642	0.0814748	0.266829	36	53
GFER	0.0026572	0.98017	0.99163	36	20
GFM1	-0.0214574	0.840901	0.93101	36	85
GFM2	-0.143244	0.178015	0.418795	36	28
GFPT1	0.19113	0.0711453	0.249459	36	90
GFPT2	0.0047942	0.96423	0.985041	36	6
GGA1	0.108656	0.308006	0.564644	36	36
GGA2	-0.0613134	0.565914	0.776695	36	7
GGCT	0.0180161	0.866159	0.942024	36	90
GGCX	0.0350166	0.743174	0.878671	36	21
GGH	0.167918	0.113651	0.322742	36	90
GGPS1	-0.0411836	0.699938	0.856549	36	27
GGT1	0.0936408	0.380015	0.627894	36	27
GGT5	0.54503	2.79099e-08	4.54603e-06	36	84
GHDC	0.0997106	0.349764	0.60152	36	56
GHITM	0.0343917	0.747602	0.881836	36	84
GID8	-0.078463	0.462282	0.700178	36	9
GIGYF2	-0.0397556	0.709871	0.861175	36	78
GIMAP1	0.298395	0.0042816	0.0441555	36	42
GIMAP2	0.0106637	0.92054	0.966619	36	16
GIMAP4	0.370646	0.000323051	0.00712772	36	58
GIMAP7	0.0676585	0.526329	0.748773	36	12
GINS3	-0.0517472	0.628116	0.812735	36	6
GIPC1	-0.0986095	0.355137	0.606085	36	78
GIPC2	-0.00998673	0.92557	0.969694	36	62
GIT1	0.0419835	0.694396	0.854217	36	73
GIT2	0.0619375	0.561959	0.773827	36	26
GK	-0.260865	0.0130155	0.0910102	36	58
GLA	0.00890243	0.933631	0.972437	36	23
GLB1	0.167865	0.113767	0.322767	36	87
GLCE	-0.0624433	0.558763	0.772634	36	32
GLDC	0.0439755	0.680665	0.843678	36	6
GLG1	0.178236	0.0928117	0.287199	36	90
GLIPR2	0.368852	0.00034712	0.00747995	36	86
GLMN	0.0904216	0.396682	0.64291	36	10
GLO1	0.173454	0.102061	0.304369	36	52
GLOD4	0.316118	0.00240316	0.0308787	36	90
GLRX	0.300282	0.00403284	0.042299	36	87
GLRX3	-0.0372592	0.72735	0.869242	36	90
GLRX5	0.0726685	0.496088	0.727498	36	89
GLS	0.0940223	0.378069	0.626897	36	88
GLTP	0.270739	0.00985311	0.0754724	36	26
GLTPD1	0.0132301	0.901503	0.957339	36	10
GLUD1	0.192078	0.0697283	0.246845	36	90
GLUL	0.182011	0.0859895	0.276384	36	49
GLYR1	0.182337	0.0854202	0.275033	36	66
GM2A	-0.0552017	0.605321	0.797341	36	16
GMDS	0.0838526	0.432008	0.675835	36	83
GMEB1	-0.0938572	0.378911	0.627139	36	5
GMFB	0.290583	0.00546283	0.0516265	36	73
GMFG	0.107013	0.315423	0.570855	36	79
GMIP	-0.0200558	0.85117	0.936203	36	56
GMPPA	0.262488	0.0124417	0.0881103	36	89
GMPPB	0.37526	0.000268012	0.00621025	36	89
GMPR	0.146376	0.168616	0.408006	36	4
GMPR2	0.205	0.0525925	0.211362	36	57
GMPS	-0.130193	0.221302	0.477248	36	89
GNA11	0.201266	0.0571444	0.219793	36	87
GNA13	0.305269	0.00343645	0.0386025	36	90
GNAI1	0.359602	0.000499526	0.00985559	36	38
GNAI2	0.449816	8.67412e-06	0.000403675	36	90
GNAI3	0.213813	0.0430197	0.187445	36	89
GNAO1	0.511588	2.56153e-07	2.48873e-05	36	45
GNAQ	0.222824	0.0347758	0.16564	36	82
GNAS	0.199766	0.0590617	0.224078	36	90
GNB1	0.359038	0.000510553	0.00999096	36	90
GNB1L	-0.131374	0.217107	0.473272	36	14
GNB2	0.314826	0.00250948	0.0314424	36	90
GNB2L1	0.0913074	0.392053	0.639526	36	90
GNB4	0.381737	0.000205242	0.00500719	36	46
GNE	0.0691695	0.517112	0.742871	36	41
GNG12	0.239034	0.02327	0.130435	36	90
GNG5	0.235385	0.0255279	0.138714	36	70
GNL1	0.0195701	0.854734	0.937888	36	85
GNL2	-0.255907	0.0149124	0.0998606	36	34
GNL3	-0.0495775	0.642616	0.822655	36	87
GNL3L	0.00845233	0.93698	0.973545	36	27
GNPAT	-0.149428	0.159816	0.394588	36	75
GNPDA1	0.223154	0.0345011	0.164921	36	60
GNPNAT1	0.222455	0.0350852	0.166594	36	88
GNS	0.190856	0.0715588	0.249707	36	74
GOLGA2	0.169758	0.10969	0.316845	36	89
GOLGA3	0.170382	0.108371	0.31422	36	84
GOLGA4	0.117562	0.269795	0.530207	36	55
GOLGA5	-0.0564827	0.596962	0.793562	36	27
GOLGB1	-0.00289112	0.978424	0.990747	36	89
GOLIM4	-0.0969704	0.36323	0.612536	36	87
GOLM1	-0.00408549	0.969515	0.987006	36	73
GOLPH3	0.0866593	0.4167	0.662176	36	89
GOLPH3L	0.0809724	0.448043	0.687916	36	78
GOLT1B	0.0960656	0.367745	0.61677	36	75
GOPC	-0.157409	0.138422	0.364715	36	47
GORAB	0.0873232	0.413126	0.658576	36	8
GORASP2	0.203857	0.0539534	0.213272	36	90
GOSR1	-0.0956756	0.369702	0.618927	36	66
GOSR2	0.316851	0.00234469	0.0303385	36	64
GOT1	0.0707163	0.507762	0.736315	36	90
GOT2	0.0680669	0.52383	0.746518	36	90
GP1BB	-0.0531495	0.61882	0.8069	36	3
GP2	-0.189681	0.073355	0.252346	36	5
GPA33	0.092621	0.385249	0.632713	36	83
GPAA1	-0.0359769	0.736385	0.873633	36	27
GPALPP1	0.000132512	0.999011	0.999552	36	16
GPATCH8	0.178278	0.092735	0.287199	36	19
GPC1	0.255171	0.0152136	0.100564	36	34
GPC4	0.11641	0.274548	0.535369	36	24
GPC6	0.262673	0.0123777	0.0877874	36	20
GPCPD1	0.0631691	0.554193	0.769819	36	10
GPD1	-0.12355	0.245983	0.503234	36	35
GPD1L	0.129487	0.223841	0.479821	36	89
GPD2	0.100529	0.345802	0.598079	36	90
GPHN	0.0231734	0.828366	0.92527	36	62
GPI	0.226986	0.0314414	0.156444	36	90
GPKOW	-0.190541	0.0720371	0.250591	36	23
GPNMB	0.105132	0.324053	0.580027	36	19
GPR107	-0.166177	0.117499	0.328849	36	17
GPR180	0.146637	0.167851	0.406988	36	4
GPR56	-0.0300877	0.778319	0.899485	36	21
GPR89A	-0.10247	0.336523	0.590438	36	46
GPRC5A	-0.142731	0.179589	0.421782	36	59
GPS1	0.138993	0.191376	0.438494	36	76
[truncated: 3,540 more rows]
