# Supplementary material for: Integrated computer analysis and a self-built Chinese cohort study identified GSTM2 as one survival-relevant gene in human colon cancer potentially regulating immune microenvironment
Source: Front Oncol. 2022 Oct 3;12:881906. doi: 10.3389/fonc.2022.881906 (PMC9574330; doi:10.3389/fonc.2022.881906)
Supplement: Supplementary file 8 [file Table_4.xlsx]

## Sheet: Sheet1
GSTM2 mRNA expression in individual cells
Cell	DE_fc_tumor_over_normal	DE_p_normal_vs_tumor
Stem cell	-0.107338	0.00814657
Fibroblasts	-0.417323	0.311336
B cell	-0.442342	0.130725
Dataset from: Li H, Courtois ET, Sengupta D, et al. Reference component analysis of single-cell transcriptomes elucidates cellular heterogeneity in human colorectal tumors [published correction appears in Nat Genet. 2018 Dec;50(12):1754]. Nat Genet. 2017;49(5):708-718. doi:10.1038/ng.3818
