# Supplementary material for: Integrated computer analysis and a self-built Chinese cohort study identified GSTM2 as one survival-relevant gene in human colon cancer potentially regulating immune microenvironment
Source: Front Oncol. 2022 Oct 3;12:881906. doi: 10.3389/fonc.2022.881906 (PMC9574330; doi:10.3389/fonc.2022.881906)
Supplement: Supplementary file 9 [file Table_5.xlsx]

## Sheet: Supplementary Table S5
Gene	Drug	Cor	corMean	corSd	zVal	pValue
GSTM2	1032	0.068	-0.0601849	0.0562755	2.27781	0.0227379
GSTM2	55	0.064	-0.0601849	0.0562755	2.20673	0.0273328
GSTM2	1372	0.061	-0.0601849	0.0562755	2.15342	0.0312855
GSTM2	1026	0.056	-0.0601849	0.0562755	2.06457	0.0389634
GSTM2	1377	0.054	-0.0601849	0.0562755	2.02903	0.0424548
GSTM2	9	0.054	-0.0601849	0.0562755	2.02903	0.0424548
GSTM2	1054	-0.169	-0.0601849	0.0562755	-1.93361	0.0531606
GSTM2	6	-0.168	-0.0601849	0.0562755	-1.91584	0.0553849
GSTM2	34	-0.168	-0.0601849	0.0562755	-1.91584	0.0553849
GSTM2	1047	-0.167	-0.0601849	0.0562755	-1.89807	0.0576863
GSTM2	1024	-0.167	-0.0601849	0.0562755	-1.89807	0.0576863
GSTM2	64	0.045	-0.0601849	0.0562755	1.86911	0.061608
GSTM2	1142	-0.165	-0.0601849	0.0562755	-1.86254	0.0625277
GSTM2	1526	0.042	-0.0601849	0.0562755	1.8158	0.0694014
GSTM2	201	0.042	-0.0601849	0.0562755	1.8158	0.0694014
GSTM2	200	0.04	-0.0601849	0.0562755	1.78026	0.0750337
GSTM2	135	0.038	-0.0601849	0.0562755	1.74472	0.0810339
GSTM2	60	0.037	-0.0601849	0.0562755	1.72695	0.0841768
GSTM2	1012	-0.157	-0.0601849	0.0562755	-1.72038	0.0853639
GSTM2	1060	0.036	-0.0601849	0.0562755	1.70918	0.0874178
GSTM2	268	0.036	-0.0601849	0.0562755	1.70918	0.0874178
GSTM2	1059	-0.156	-0.0601849	0.0562755	-1.70261	0.0886415
GSTM2	11	0.035	-0.0601849	0.0562755	1.69141	0.0907586
GSTM2	63	0.035	-0.0601849	0.0562755	1.69141	0.0907586
GSTM2	173	0.034	-0.0601849	0.0562755	1.67364	0.0942014
GSTM2	83	0.034	-0.0601849	0.0562755	1.67364	0.0942014
GSTM2	71	0.033	-0.0601849	0.0562755	1.65587	0.0977482
GSTM2	1014	0.032	-0.0601849	0.0562755	1.6381	0.101401
GSTM2	277	-0.152	-0.0601849	0.0562755	-1.63153	0.102779
GSTM2	1049	-0.15	-0.0601849	0.0562755	-1.59599	0.110491
GSTM2	1028	-0.15	-0.0601849	0.0562755	-1.59599	0.110491
GSTM2	104	0.029	-0.0601849	0.0562755	1.58479	0.113014
GSTM2	133	0.029	-0.0601849	0.0562755	1.58479	0.113014
GSTM2	88	0.028	-0.0601849	0.0562755	1.56702	0.11711
GSTM2	194	0.027	-0.0601849	0.0562755	1.54925	0.121321
GSTM2	1007	0.026	-0.0601849	0.0562755	1.53148	0.12565
GSTM2	1013	-0.146	-0.0601849	0.0562755	-1.52491	0.127281
GSTM2	1248	-0.145	-0.0601849	0.0562755	-1.50714	0.131775
GSTM2	1037	-0.145	-0.0601849	0.0562755	-1.50714	0.131775
GSTM2	172	0.024	-0.0601849	0.0562755	1.49594	0.134669
GSTM2	1114	0.024	-0.0601849	0.0562755	1.49594	0.134669
GSTM2	271	-0.144	-0.0601849	0.0562755	-1.48937	0.13639
GSTM2	1021	-0.144	-0.0601849	0.0562755	-1.48937	0.13639
GSTM2	150	-0.144	-0.0601849	0.0562755	-1.48937	0.13639
GSTM2	182	0.023	-0.0601849	0.0562755	1.47817	0.139362
GSTM2	1009	-0.143	-0.0601849	0.0562755	-1.4716	0.141129
GSTM2	86	0.021	-0.0601849	0.0562755	1.44263	0.149124
GSTM2	298	-0.141	-0.0601849	0.0562755	-1.43606	0.150985
GSTM2	62	0.02	-0.0601849	0.0562755	1.42486	0.154197
GSTM2	184	0.02	-0.0601849	0.0562755	1.42486	0.154197
GSTM2	211	-0.14	-0.0601849	0.0562755	-1.41829	0.156105
GSTM2	1008	-0.138	-0.0601849	0.0562755	-1.38275	0.166741
GSTM2	190	0.016	-0.0601849	0.0562755	1.35378	0.175805
GSTM2	1010	0.016	-0.0601849	0.0562755	1.35378	0.175805
GSTM2	163	0.016	-0.0601849	0.0562755	1.35378	0.175805
GSTM2	1378	0.015	-0.0601849	0.0562755	1.33601	0.181544
GSTM2	332	-0.135	-0.0601849	0.0562755	-1.32944	0.183702
GSTM2	253	-0.135	-0.0601849	0.0562755	-1.32944	0.183702
GSTM2	35	0.014	-0.0601849	0.0562755	1.31825	0.187422
GSTM2	254	-0.133	-0.0601849	0.0562755	-1.2939	0.195699
GSTM2	1268	0.012	-0.0601849	0.0562755	1.28271	0.199595
GSTM2	87	0.011	-0.0601849	0.0562755	1.26494	0.205894
GSTM2	333	-0.131	-0.0601849	0.0562755	-1.25836	0.20826
GSTM2	222	-0.131	-0.0601849	0.0562755	-1.25836	0.20826
GSTM2	1498	0.01	-0.0601849	0.0562755	1.24717	0.212337
GSTM2	1033	-0.13	-0.0601849	0.0562755	-1.24059	0.214755
GSTM2	180	0.009	-0.0601849	0.0562755	1.2294	0.218923
GSTM2	1050	-0.129	-0.0601849	0.0562755	-1.22283	0.221396
GSTM2	1004	-0.129	-0.0601849	0.0562755	-1.22283	0.221396
GSTM2	204	0.008	-0.0601849	0.0562755	1.21163	0.225655
GSTM2	1031	0.007	-0.0601849	0.0562755	1.19386	0.232534
GSTM2	154	-0.127	-0.0601849	0.0562755	-1.18729	0.235115
GSTM2	312	-0.126	-0.0601849	0.0562755	-1.16952	0.242196
GSTM2	290	-0.126	-0.0601849	0.0562755	-1.16952	0.242196
GSTM2	1030	-0.125	-0.0601849	0.0562755	-1.15175	0.249425
GSTM2	51	0.004	-0.0601849	0.0562755	1.14055	0.254058
GSTM2	157	0.004	-0.0601849	0.0562755	1.14055	0.254058
GSTM2	53	0.004	-0.0601849	0.0562755	1.14055	0.254058
GSTM2	1149	0.004	-0.0601849	0.0562755	1.14055	0.254058
GSTM2	1017	-0.124	-0.0601849	0.0562755	-1.13398	0.256804
GSTM2	286	-0.124	-0.0601849	0.0562755	-1.13398	0.256804
GSTM2	1199	-0.123	-0.0601849	0.0562755	-1.11621	0.264334
GSTM2	258	-0.123	-0.0601849	0.0562755	-1.11621	0.264334
GSTM2	1	0.002	-0.0601849	0.0562755	1.10501	0.269156
GSTM2	91	0.001	-0.0601849	0.0562755	1.08724	0.276931
GSTM2	1058	-0.121	-0.0601849	0.0562755	-1.08067	0.279845
GSTM2	119	0	-0.0601849	0.0562755	1.06947	0.284858
GSTM2	5	-0.12	-0.0601849	0.0562755	-1.0629	0.287828
GSTM2	136	-0.001	-0.0601849	0.0562755	1.0517	0.292937
GSTM2	265	-0.119	-0.0601849	0.0562755	-1.04513	0.295964
GSTM2	89	-0.002	-0.0601849	0.0562755	1.03393	0.301169
GSTM2	1003	-0.118	-0.0601849	0.0562755	-1.02736	0.304252
GSTM2	1069	-0.117	-0.0601849	0.0562755	-1.00959	0.312692
GSTM2	1373	-0.117	-0.0601849	0.0562755	-1.00959	0.312692
GSTM2	167	-0.004	-0.0601849	0.0562755	0.99839	0.31809
GSTM2	1038	-0.116	-0.0601849	0.0562755	-0.991819	0.321286
GSTM2	329	-0.116	-0.0601849	0.0562755	-0.991819	0.321286
GSTM2	140	-0.005	-0.0601849	0.0562755	0.98062	0.32678
GSTM2	1020	-0.115	-0.0601849	0.0562755	-0.974049	0.330032
GSTM2	1192	-0.115	-0.0601849	0.0562755	-0.974049	0.330032
GSTM2	235	-0.006	-0.0601849	0.0562755	0.962851	0.335622
GSTM2	341	-0.113	-0.0601849	0.0562755	-0.93851	0.347983
GSTM2	230	-0.113	-0.0601849	0.0562755	-0.93851	0.347983
GSTM2	41	-0.008	-0.0601849	0.0562755	0.927311	0.353765
GSTM2	291	-0.008	-0.0601849	0.0562755	0.927311	0.353765
GSTM2	1062	-0.008	-0.0601849	0.0562755	0.927311	0.353765
GSTM2	293	-0.112	-0.0601849	0.0562755	-0.92074	0.357186
GSTM2	1057	-0.111	-0.0601849	0.0562755	-0.90297	0.366542
GSTM2	1218	-0.111	-0.0601849	0.0562755	-0.90297	0.366542
GSTM2	185	-0.01	-0.0601849	0.0562755	0.891772	0.372515
GSTM2	1018	-0.11	-0.0601849	0.0562755	-0.8852	0.376049
GSTM2	1072	-0.011	-0.0601849	0.0562755	0.874002	0.382117
GSTM2	171	-0.011	-0.0601849	0.0562755	0.874002	0.382117
GSTM2	1236	-0.109	-0.0601849	0.0562755	-0.867431	0.385706
GSTM2	226	-0.109	-0.0601849	0.0562755	-0.867431	0.385706
GSTM2	310	-0.109	-0.0601849	0.0562755	-0.867431	0.385706
GSTM2	279	-0.109	-0.0601849	0.0562755	-0.867431	0.385706
GSTM2	106	-0.108	-0.0601849	0.0562755	-0.849661	0.395514
GSTM2	266	-0.108	-0.0601849	0.0562755	-0.849661	0.395514
GSTM2	261	-0.108	-0.0601849	0.0562755	-0.849661	0.395514
GSTM2	134	-0.013	-0.0601849	0.0562755	0.838463	0.401771
GSTM2	292	-0.107	-0.0601849	0.0562755	-0.831891	0.40547
GSTM2	300	-0.107	-0.0601849	0.0562755	-0.831891	0.40547
GSTM2	1042	-0.014	-0.0601849	0.0562755	0.820693	0.411821
GSTM2	164	-0.015	-0.0601849	0.0562755	0.802923	0.422019
GSTM2	1203	-0.105	-0.0601849	0.0562755	-0.796352	0.425828
GSTM2	37	-0.105	-0.0601849	0.0562755	-0.796352	0.425828
GSTM2	221	-0.105	-0.0601849	0.0562755	-0.796352	0.425828
GSTM2	1016	-0.105	-0.0601849	0.0562755	-0.796352	0.425828
GSTM2	1022	-0.104	-0.0601849	0.0562755	-0.778582	0.436226
GSTM2	1164	-0.104	-0.0601849	0.0562755	-0.778582	0.436226
GSTM2	330	-0.103	-0.0601849	0.0562755	-0.760812	0.446769
GSTM2	1161	-0.103	-0.0601849	0.0562755	-0.760812	0.446769
GSTM2	1158	-0.103	-0.0601849	0.0562755	-0.760812	0.446769
GSTM2	1262	-0.102	-0.0601849	0.0562755	-0.743043	0.457456
GSTM2	1264	-0.102	-0.0601849	0.0562755	-0.743043	0.457456
GSTM2	262	-0.02	-0.0601849	0.0562755	0.714075	0.475181
GSTM2	1015	-0.021	-0.0601849	0.0562755	0.696305	0.486238
GSTM2	177	-0.021	-0.0601849	0.0562755	0.696305	0.486238
GSTM2	151	-0.022	-0.0601849	0.0562755	0.678535	0.497432
GSTM2	260	-0.098	-0.0601849	0.0562755	-0.671964	0.501607
GSTM2	1175	-0.098	-0.0601849	0.0562755	-0.671964	0.501607
GSTM2	207	-0.023	-0.0601849	0.0562755	0.660765	0.508763
GSTM2	166	-0.023	-0.0601849	0.0562755	0.660765	0.508763
GSTM2	288	-0.024	-0.0601849	0.0562755	0.642996	0.520227
GSTM2	287	-0.096	-0.0601849	0.0562755	-0.636424	0.5245
GSTM2	1001	-0.095	-0.0601849	0.0562755	-0.618655	0.536144
GSTM2	1241	-0.095	-0.0601849	0.0562755	-0.618655	0.536144
GSTM2	228	-0.095	-0.0601849	0.0562755	-0.618655	0.536144
GSTM2	1219	-0.095	-0.0601849	0.0562755	-0.618655	0.536144
GSTM2	219	-0.026	-0.0601849	0.0562755	0.607456	0.543548
GSTM2	275	-0.094	-0.0601849	0.0562755	-0.600885	0.547917
GSTM2	1011	-0.094	-0.0601849	0.0562755	-0.600885	0.547917
GSTM2	1053	-0.094	-0.0601849	0.0562755	-0.600885	0.547917
GSTM2	1029	-0.094	-0.0601849	0.0562755	-0.600885	0.547917
GSTM2	281	-0.094	-0.0601849	0.0562755	-0.600885	0.547917
GSTM2	255	-0.027	-0.0601849	0.0562755	0.589687	0.555401
GSTM2	269	-0.027	-0.0601849	0.0562755	0.589687	0.555401
GSTM2	308	-0.027	-0.0601849	0.0562755	0.589687	0.555401
GSTM2	309	-0.093	-0.0601849	0.0562755	-0.583115	0.559816
GSTM2	1067	-0.093	-0.0601849	0.0562755	-0.583115	0.559816
GSTM2	206	-0.093	-0.0601849	0.0562755	-0.583115	0.559816
GSTM2	29	-0.028	-0.0601849	0.0562755	0.571917	0.567378
GSTM2	283	-0.028	-0.0601849	0.0562755	0.571917	0.567378
GSTM2	238	-0.092	-0.0601849	0.0562755	-0.565345	0.571839
GSTM2	199	-0.092	-0.0601849	0.0562755	-0.565345	0.571839
GSTM2	1494	-0.092	-0.0601849	0.0562755	-0.565345	0.571839
GSTM2	331	-0.029	-0.0601849	0.0562755	0.554147	0.579478
GSTM2	175	-0.029	-0.0601849	0.0562755	0.554147	0.579478
GSTM2	165	-0.029	-0.0601849	0.0562755	0.554147	0.579478
GSTM2	225	-0.091	-0.0601849	0.0562755	-0.547576	0.583983
GSTM2	202	-0.031	-0.0601849	0.0562755	0.518608	0.604034
GSTM2	38	-0.031	-0.0601849	0.0562755	0.518608	0.604034
GSTM2	345	-0.089	-0.0601849	0.0562755	-0.512036	0.608626
GSTM2	1527	-0.032	-0.0601849	0.0562755	0.500838	0.616485
GSTM2	1230	-0.088	-0.0601849	0.0562755	-0.494267	0.621118
GSTM2	1371	-0.088	-0.0601849	0.0562755	-0.494267	0.621118
GSTM2	231	-0.088	-0.0601849	0.0562755	-0.494267	0.621118
GSTM2	302	-0.033	-0.0601849	0.0562755	0.483068	0.629047
GSTM2	1043	-0.033	-0.0601849	0.0562755	0.483068	0.629047
GSTM2	52	-0.087	-0.0601849	0.0562755	-0.476497	0.63372
GSTM2	229	-0.034	-0.0601849	0.0562755	0.465299	0.641718
GSTM2	1036	-0.086	-0.0601849	0.0562755	-0.458727	0.64643
GSTM2	276	-0.086	-0.0601849	0.0562755	-0.458727	0.64643
GSTM2	170	-0.035	-0.0601849	0.0562755	0.447529	0.654493
GSTM2	127	-0.085	-0.0601849	0.0562755	-0.440957	0.659244
GSTM2	1375	-0.085	-0.0601849	0.0562755	-0.440957	0.659244
GSTM2	224	-0.036	-0.0601849	0.0562755	0.429759	0.667371
GSTM2	3	-0.036	-0.0601849	0.0562755	0.429759	0.667371
GSTM2	295	-0.084	-0.0601849	0.0562755	-0.423188	0.672158
GSTM2	299	-0.037	-0.0601849	0.0562755	0.411989	0.680347
GSTM2	282	-0.037	-0.0601849	0.0562755	0.411989	0.680347
GSTM2	1243	-0.037	-0.0601849	0.0562755	0.411989	0.680347
GSTM2	1133	-0.083	-0.0601849	0.0562755	-0.405418	0.68517
GSTM2	179	-0.083	-0.0601849	0.0562755	-0.405418	0.68517
GSTM2	1005	-0.083	-0.0601849	0.0562755	-0.405418	0.68517
GSTM2	301	-0.038	-0.0601849	0.0562755	0.39422	0.693419
GSTM2	1061	-0.082	-0.0601849	0.0562755	-0.387648	0.698276
GSTM2	45	-0.039	-0.0601849	0.0562755	0.37645	0.706582
GSTM2	1170	-0.039	-0.0601849	0.0562755	0.37645	0.706582
GSTM2	1239	-0.081	-0.0601849	0.0562755	-0.369878	0.711473
GSTM2	30	-0.081	-0.0601849	0.0562755	-0.369878	0.711473
GSTM2	196	-0.08	-0.0601849	0.0562755	-0.352109	0.724757
GSTM2	193	-0.08	-0.0601849	0.0562755	-0.352109	0.724757
GSTM2	1091	-0.041	-0.0601849	0.0562755	0.34091	0.733171
GSTM2	304	-0.041	-0.0601849	0.0562755	0.34091	0.733171
GSTM2	257	-0.079	-0.0601849	0.0562755	-0.334339	0.738124
GSTM2	252	-0.042	-0.0601849	0.0562755	0.323141	0.746589
GSTM2	1194	-0.078	-0.0601849	0.0562755	-0.316569	0.75157
GSTM2	56	-0.043	-0.0601849	0.0562755	0.305371	0.760084
GSTM2	273	-0.043	-0.0601849	0.0562755	0.305371	0.760084
GSTM2	152	-0.077	-0.0601849	0.0562755	-0.2988	0.765093
GSTM2	158	-0.044	-0.0601849	0.0562755	0.287601	0.773652
GSTM2	1495	-0.044	-0.0601849	0.0562755	0.287601	0.773652
GSTM2	1129	-0.076	-0.0601849	0.0562755	-0.28103	0.778688
GSTM2	159	-0.045	-0.0601849	0.0562755	0.269832	0.78729
GSTM2	1039	-0.045	-0.0601849	0.0562755	0.269832	0.78729
GSTM2	192	-0.075	-0.0601849	0.0562755	-0.26326	0.79235
GSTM2	303	-0.074	-0.0601849	0.0562755	-0.24549	0.806077
GSTM2	272	-0.074	-0.0601849	0.0562755	-0.24549	0.806077
GSTM2	263	-0.074	-0.0601849	0.0562755	-0.24549	0.806077
GSTM2	153	-0.074	-0.0601849	0.0562755	-0.24549	0.806077
GSTM2	346	-0.074	-0.0601849	0.0562755	-0.24549	0.806077
GSTM2	1025	-0.074	-0.0601849	0.0562755	-0.24549	0.806077
GSTM2	178	-0.047	-0.0601849	0.0562755	0.234292	0.814758
GSTM2	1023	-0.047	-0.0601849	0.0562755	0.234292	0.814758
GSTM2	94	-0.048	-0.0601849	0.0562755	0.216522	0.828581
GSTM2	17	-0.072	-0.0601849	0.0562755	-0.209951	0.833706
GSTM2	111	-0.072	-0.0601849	0.0562755	-0.209951	0.833706
GSTM2	110	-0.072	-0.0601849	0.0562755	-0.209951	0.833706
GSTM2	294	-0.049	-0.0601849	0.0562755	0.198753	0.842456
GSTM2	326	-0.071	-0.0601849	0.0562755	-0.192181	0.8476
GSTM2	155	-0.071	-0.0601849	0.0562755	-0.192181	0.8476
GSTM2	208	-0.071	-0.0601849	0.0562755	-0.192181	0.8476
GSTM2	205	-0.071	-0.0601849	0.0562755	-0.192181	0.8476
GSTM2	197	-0.05	-0.0601849	0.0562755	0.180983	0.856381
GSTM2	1259	-0.05	-0.0601849	0.0562755	0.180983	0.856381
GSTM2	54	-0.07	-0.0601849	0.0562755	-0.174412	0.861542
GSTM2	1052	-0.051	-0.0601849	0.0562755	0.163213	0.870351
GSTM2	328	-0.051	-0.0601849	0.0562755	0.163213	0.870351
GSTM2	32	-0.052	-0.0601849	0.0562755	0.145444	0.884361
GSTM2	274	-0.052	-0.0601849	0.0562755	0.145444	0.884361
GSTM2	1019	-0.052	-0.0601849	0.0562755	0.145444	0.884361
GSTM2	1143	-0.068	-0.0601849	0.0562755	-0.138872	0.889551
GSTM2	1066	-0.067	-0.0601849	0.0562755	-0.121102	0.90361
GSTM2	1006	-0.066	-0.0601849	0.0562755	-0.103333	0.917699
GSTM2	147	-0.055	-0.0601849	0.0562755	0.0921343	0.926591
GSTM2	1261	-0.065	-0.0601849	0.0562755	-0.0855629	0.931814
GSTM2	176	-0.065	-0.0601849	0.0562755	-0.0855629	0.931814
GSTM2	256	-0.065	-0.0601849	0.0562755	-0.0855629	0.931814
GSTM2	1529	-0.056	-0.0601849	0.0562755	0.0743646	0.94072
GSTM2	223	-0.064	-0.0601849	0.0562755	-0.0677932	0.94595
GSTM2	59	-0.057	-0.0601849	0.0562755	0.0565949	0.954868
GSTM2	203	-0.063	-0.0601849	0.0562755	-0.0500234	0.960104
GSTM2	1502	-0.063	-0.0601849	0.0562755	-0.0500234	0.960104
GSTM2	156	-0.058	-0.0601849	0.0562755	0.0388252	0.96903
GSTM2	1046	-0.058	-0.0601849	0.0562755	0.0388252	0.96903
GSTM2	249	-0.058	-0.0601849	0.0562755	0.0388252	0.96903
GSTM2	1242	-0.058	-0.0601849	0.0562755	0.0388252	0.96903
GSTM2	306	-0.062	-0.0601849	0.0562755	-0.0322537	0.97427
GSTM2	245	-0.059	-0.0601849	0.0562755	0.0210554	0.983201
GSTM2	344	-0.061	-0.0601849	0.0562755	-0.014484	0.988444
GSTM2	1166	-0.061	-0.0601849	0.0562755	-0.014484	0.988444
GSTM2	186	-0.06	-0.0601849	0.0562755	0.00328572	0.997378
GSTM2	305	-0.06	-0.0601849	0.0562755	0.00328572	0.997378
